# Supplementary material for: Exploring Shared Susceptibility between Two Neural Crest Cells Originating Conditions: Neuroblastoma and Congenital Heart Disease
Source: Genes (Basel). 2019 Aug 30;10(9):663. doi: 10.3390/genes10090663 (PMC6771154; doi:10.3390/genes10090663)
Supplement: Supplementary file 1 [file genes-10-00663-s001.zip]

Archive with 5 entries (4 files):
- genes-511564-suppl/
- genes-511564-suppl/FigureS1.png
- genes-511564-suppl/FigureS2.tiff
- genes-511564-suppl/Supplementary.xlsx
- genes-511564-suppl/Supplementary_tables_and_figures_captions.docx
