# Supplementary material for: Exploring Shared Susceptibility between Two Neural Crest Cells Originating Conditions: Neuroblastoma and Congenital Heart Disease
Source: Genes (Basel). 2019 Aug 30;10(9):663. doi: 10.3390/genes10090663 (PMC6771154; doi:10.3390/genes10090663)
Supplement: Supplementary file 1 [file genes-10-00663-s001.zip › genes-511564-suppl/Supplementary.xlsx]

## Sheet: Table S1
	Characteristic	European AmericanBlood DNA n=2,101
	Age
	< 1 yr	736
	= 1 yr	1324
	Not Available	41
	INSS Stage
	Stage 1	388
	Stage 2	272
	Stage 3	327
	Stage 4	875
	Stage 4S	123
	Not Available	116
	MYCN
	Not Amplified	1566
	Amplified	342
	Not available	193
	Histology
	Favorable	932
	Unfavorable	735
	Not available	434
	DNA index
	Hyperdiploid	616
	Diploid	316
	Not available	1169
	Risk
	Low	705
	Intermediate	386
	High	853
	Not available	157

## Sheet: Table S2
		Dataset	p-value threshold	below threshold in dataset and NB	below threshold in NB and above in dataset	above threshold in NB and below in dataset	above threshold in NB and in dataset	p-value fisher test p-value	odds ratio
		ALL	0.0001	0	16	15	110970	1	0
		ALL	0.0005	0	72	75	110854	1	0
		ALL	0.001	0	124	155	110722	1	0
		ALL	0.005	2	615	769	109615	0.92	0.46
		ALL	0.01	24	1201	1384	108392	0.02	1.56
		ALL	0.05	326	5633	6070	98972	0.84	0.94
		ASD/PFO	0.0001	0	16	29	110736	1	0
		ASD/PFO	0.0005	0	72	101	110608	1	0
		ASD/PFO	0.001	0	123	172	110486	1	0
		ASD/PFO	0.005	3	613	596	109569	0.64	0.89
		ASD/PFO	0.01	13	1209	1151	108408	0.52	1.01
		ASD/PFO	0.05	333	5608	5266	99574	0.02	1.12
		CM	0.0001	0	16	35	110640	1	0
		CM	0.0005	0	72	106	110513	1	0
		CM	0.001	1	122	182	110386	0.18	4.97
		CM	0.005	8	607	701	109375	0.04	2.05
		CM	0.01	17	1201	1245	108228	0.23	1.23
		CM	0.05	255	5686	5250	99500	0.99	0.84
		DORV	0.0001	0	16	60	110603	1	0
		DORV	0.0005	0	72	164	110443	1	0
		DORV	0.001	1	122	246	110310	0.24	3.67
		DORV	0.005	3	609	791	109276	0.81	0.68
		DORV	0.01	20	1195	1373	108091	0.13	1.31
		DORV	0.05	308	5625	5234	99512	0.26	1.04
		LH	0.0001	0	16	26	110690	1	0
		LH	0.0005	0	72	101	110559	1	0
		LH	0.001	0	123	170	110439	1	0
		LH	0.005	1	614	639	109478	0.97	0.27
		LH	0.01	9	1210	1194	108319	0.91	0.67
		LH	0.05	306	5636	5409	99381	0.52	0.99
		TGA	0.0001	0	16	28	110653	1	0
		TGA	0.0005	0	72	95	110530	1	0
		TGA	0.001	0	124	152	110421	1	0
		TGA	0.005	4	611	593	109489	0.42	1.2
		TGA	0.01	12	1206	1112	108367	0.58	0.96
		TGA	0.05	281	5663	5197	99556	0.79	0.95
		ToF	0.0001	0	16	30	110739	1	0
		ToF	0.0005	0	72	110	110603	1	0
		ToF	0.001	0	124	189	110472	1	0
		ToF	0.005	5	611	746	109423	0.4	1.2
		ToF	0.01	20	1200	1421	108144	0.17	1.26
		ToF	0.05	356	5588	5998	98843	0.2	1.04
		VSD	0.0001	0	16	30	110643	1	0
		VSD	0.0005	1	71	80	110537	0.05	19.45
		VSD	0.001	1	123	153	110412	0.15	5.86
		VSD	0.005	5	609	625	109450	0.27	1.43
		VSD	0.01	13	1205	1167	108304	0.53	1
		VSD	0.05	280	5653	5199	99557	0.8	0.94

## Sheet: Table S3
	Dataset	p-value threshold	empirical p-value
	ALL	0.0001	1
	ALL	0.0005	1
	ALL	0.001	1
	ALL	0.005	0.915
	ALL	0.01	0.023
	ALL	0.05	0.777
	ASD/PFO	0.0001	1
	ASD/PFO	0.0005	1
	ASD/PFO	0.001	1
	ASD/PFO	0.005	0.651
	ASD/PFO	0.01	0.499
	ASD/PFO	0.05	0.025
	CM	0.0001	1
	CM	0.0005	1
	CM	0.001	0.196
	CM	0.005	0.066
	CM	0.01	0.26
	CM	0.05	0.995
	DORV	0.0001	1
	DORV	0.0005	1
	DORV	0.001	0.263
	DORV	0.005	0.835
	DORV	0.01	0.128
	DORV	0.05	0.166
	LH	0.0001	1
	LH	0.0005	1
	LH	0.001	1
	LH	0.005	0.968
	LH	0.01	0.912
	LH	0.05	0.528
	TGA	0.0001	1
	TGA	0.0005	1
	TGA	0.001	1
	TGA	0.005	0.428
	TGA	0.01	0.641
	TGA	0.05	0.782
	ToF	0.0001	1
	ToF	0.0005	1
	ToF	0.001	1
	ToF	0.005	0.385
	ToF	0.01	0.162
	ToF	0.05	0.153
	VSD	0.0001	1
	VSD	0.0005	0.079
	VSD	0.001	0.184
	VSD	0.005	0.286
	VSD	0.01	0.509
	VSD	0.05	0.775

## Sheet: Table S4
	Band	lead SNP	p-value	CHR	pos hg19	disease	distance
	1p32.1	rs725907	3.43532e-06	1	59007723	CM	NA
	1p21.3	rs78432830	5.65184e-12	1	96079580	DORV	37071857
	1q21.2	rs1353428	1.72021e-06	1	147326222	TOF	51246642
	1q41	rs148784543	4.71757e-12	1	221588102	DORV	74261880
	2p25.3	rs72771129	5.67697e-07	2	2476027	CM	NA
	2p22.3	rs191423474	1.34543e-08	2	36386939	DORV	33910912
	2p12	rs114706231	8.03103e-08	2	79323124	VSD	42936185
	2q24.2	rs73000629	5.16945e-07	2	161182305	ASD	81859181
	2q35	rs2070096	3.3948e-11	2	215645545	NB	54463240
	3p22.3	rs6803487	4.88611e-06	3	32422011	VSD	NA
	3q25.32	rs1978779	6.0865e-08	3	158211291	NB	125789280
	3q25.32	rs75107964	1.29702e-07	3	158458751	TOF	247460
	3q26.32	rs112701029	8.03798e-07	3	178104493	TOF	19645742
	4p16.2	rs4689909	7.75059e-07	4	4643276	ASD	NA
	4p16.2	rs11944652	1.6059e-06	4	4892294	NB	249018
	4p16.1	rs3796727	3.19e-09	4	8613026	NB	3720732
	4p15.2	rs13148481	1.73781e-06	4	27671242	TOF	19058216
	4q31.1	rs75220313	1.30497e-09	4	140785966	LH	113114724
	5p15.1	rs72751038	1.48693e-08	5	18177045	DORV	NA
	5q11.2	rs112696103	5.14217e-08	5	51182217	VSD	33005172
	6p22.3	rs11284151	5.6691e-06	6	15308516	NB	NA
	6p22.3	rs4712656	6.3312e-16	6	22136262	NB	6827746
	6p21.32	rs140671051	9.49498e-12	6	32168017	DORV	10031755
	6p21.2	rs146938557	2.5976e-06	6	36606202	DORV	4438185
	6q16.3	rs4945714	1.2796e-08	6	105425731	NB	68819529
	6q21	rs7742249	2.42741e-09	6	112609597	TGA	7183866
	7q31.33	rs71576301	5.45195e-07	7	126445770	ASD	NA
	7q35	rs10278770	1.1964e-06	7	146601062	ASD	20155292
	8p21.3	rs147500978	7.97135e-08	8	20811169	DORV	NA
	8p21.3	rs113566896	3.14229e-06	8	22748332	ALL	1937163
	8p11.21	rs4076932	4.6548e-06	8	39900848	DORV	17152516
	8q21.12	rs34088216	1.23588e-08	8	78980842	DORV	39079994
	8q23.1	rs61491103	8.79613e-07	8	109775902	TGA	30795060
	8q24.21	rs11787373	4.32201e-07	8	131337578	ASD	21561676
	8q24.22	rs72609895	4.65348e-08	8	135557749	DORV	4220171
	9p21.1	rs35995793	1.95221e-06	9	32947839	TOF	NA
	9q22.32	rs79251983	2.57169e-06	9	98194602	TOF	65246763
	9q33.2	rs10985841	2.44713e-06	9	125717135	TGA	27522533
	10p14	rs7908174	1.74319e-06	10	8961771	TOF	NA
	10p11.22	rs12415845	1.58011e-07	10	33472820	TOF	24511049
	10p11.21	10:35951639:A:G	2.14357e-08	10	35951639	CM	2478819
	10q25.1	rs150256928	6.88038e-09	10	109221611	TGA	73269972
	11p15.4	rs204926	6.9057e-12	11	8255106	NB	NA
	11p15.4	rs201804818	1.08427e-08	11	10526924	DORV	2271818
	11p11.2	rs58516086	8.9644e-08	11	43708557	NB	33181633
	12q14.2	rs11174902	4.56008e-07	12	63645341	DORV	NA
	12q24.12	rs11065987	4.54726e-08	12	112072424	TOF	48427083
	13q12.12	rs9510400	8.34788e-07	13	23446402	DORV	NA
	13q12.12	rs115571772	1.0138e-06	13	23804802	TOF	358400
	14q32.33	rs60558048	7.14814e-08	14	104504884	DORV	NA
	15q21.1	rs72714603	6.81862e-07	15	46811775	DORV	NA
	16q12.2	rs1362415	1.47838e-06	16	52815408	TOF	NA
	16q13	16:57190620:T:TA	6.90362e-07	16	57190620	VSD	4375212
	17p13.3	rs182632338	6.9085e-08	17	2483395	NB	NA
	18p11.22	rs7228576	2.15609e-06	18	10408492	ASD	NA
	18q22.2	rs117947477	1.63793e-06	18	67650535	ASD	57242043
	19q13.13	rs7253870	1.41703e-06	19	38365063	LH	NA

## Sheet: Table S5
	id	cell line	marker	tissue
	GSM945241	BE2C	H3K4me3	neuroblastoma
	GSM945241	BE2C	H3K4me3	neuroblastoma
	GSM706848	FetalHeart	H3K4me1	heart
	GSM772735	FetalHeart	H3K4me3	heart
	GSM1013124	RightVentr	H3K27ac	heart
	GSM1102796	FetAdrGland	H3K4me1	adrenal
	GSM1160190	FetAdrGland	H3K27ac	adrenal
	GSM1160198	FetAdrGland	H3K4me3	adrenal
	GSM1953837	CJM	H3K27Ac	melanoma
	GSM1953838	COLO679	H3K27Ac	melanoma
	GSM1953839	LOX_IMVI	H3K27Ac	melanoma
	GSM1953840	SKMEL2	H3K27Ac	melanoma
	GSM1953841	SKMEL30	H3K27Ac	melanoma
	GSM1953842	UACC257	H3K27Ac	melanoma
	GSM1953849	A375	H3K4Me1	melanoma
	GSM2664313	CLB-BER-Lud	H3K27ac	neuroblastoma
	GSM2664315	CLB-CAR	H3K27ac	neuroblastoma
	GSM2664317	CLB-GA	H3K27ac	neuroblastoma
	GSM2664319	CLB-GA	H3K27ac	neuroblastoma
	GSM2664321	CLB-MA	H3K27ac	neuroblastoma
	GSM2664323	CLB-PE	H3K27ac	neuroblastoma
	GSM2664325	GIMEN	H3K27ac	neuroblastoma
	GSM2664327	IMR32	H3K27ac	neuroblastoma
	GSM2664329	LAN1	H3K27ac	neuroblastoma
	GSM2664331	N206	H3K27ac	neuroblastoma
	GSM2664333	SH-EP	H3K27ac	neuroblastoma
	GSM2664335	SH-SY5Y	H3K27ac	neuroblastoma
	GSM2664337	SJNB12	H3K27ac	neuroblastoma
	GSM2664339	SJNB1	H3K27ac	neuroblastoma
	GSM2664341	SJNB6	H3K27ac	neuroblastoma
	GSM2664343	SJNB8	H3K27ac	neuroblastoma
	GSM2664345	SK-N-AS	H3K27ac	neuroblastoma
	GSM2664347	SK-N-BE2C	H3K27ac	neuroblastoma
	GSM2664349	SK-N-DZ	H3K27ac	neuroblastoma
	GSM2664351	SK-N-FI	H3K27ac	neuroblastoma
	GSM2664353	TR14	H3K27ac	neuroblastoma
	GSM2664355	CHP212	H3K27ac	neuroblastoma
	GSM2664357	GICAN	H3K27ac	neuroblastoma
	GSM2664359	NB69	H3K27ac	neuroblastoma
	GSM2664361	SK-N-SH	H3K27ac	neuroblastoma
	GSM2664363	NB-EBc1	H3K27ac	neuroblastoma
	GSM2664365	hNCC	H3K27ac	ncc
	GSM2664367	hNCC	H3K27ac	ncc
	GSM2664372	PDX_IGR-NB8	H3K27ac	neuroblastoma
	GSM2664373	PDX_IGR-N835	H3K27ac	neuroblastoma
	GSM2664374	PDX_HSJD-NB011	H3K27ac	neuroblastoma
	GSM2664375	PDX_MAP-GR-A99-NB-1	H3K27ac	neuroblastoma
	GSM2664376	PDX_MAP-GR-B25-NB-1	H3K27ac	neuroblastoma
	GSM2664377	PDX_MAP-IC-A23-NB-1	H3K27ac	neuroblastoma
	wgEncodeAwgDnaseUwSknshraUniPk	DNase	SK-N-SH	neuroblastoma
	wgEncodeOpenChromDnaseSknshPk	DNase	SK-N-SH	neuroblastoma

## Sheet: Table S6
	chromosome	start	end	Ref	Alt	SNP	GSM1013124	GSM1102796	GSM1160190	GSM1160198	GSM1953837	GSM1953838	GSM1953839	GSM1953840	GSM1953841	GSM1953842	GSM2664313	GSM2664315	GSM2664317	GSM2664319	GSM2664321	GSM2664323	GSM2664325	GSM2664327	GSM2664329	GSM2664331	GSM2664333	GSM2664335	GSM2664337	GSM2664339	GSM2664341	GSM2664343	GSM2664345	GSM2664347	GSM2664349	GSM2664351	GSM2664353	GSM2664355	GSM2664357	GSM2664359	GSM2664361	GSM2664363	GSM2664365	GSM2664367	GSM2664372	GSM2664373	GSM2664374	GSM2664375	GSM2664376
	chr3	157828781	157828781	T	C	rs73164066	Y	Y	Y	Y	N	N	N	N	N	Y	Y	Y	Y	Y	Y	Y	Y	Y	Y	Y	Y	Y	Y	Y	Y	Y	Y	Y	Y	Y	Y	Y	Y	Y	Y	Y	Y	Y	Y	Y	N	Y	N
	chr3	157841151	157841151	C	T	rs4416342	N	N	N	N	N	N	N	N	N	N	N	N	N	N	N	N	N	N	N	N	N	N	N	N	N	N	N	N	N	N	N	N	N	N	N	N	N	N	N	N	N	N	N
	chr3	157841287	157841287	G	C	rs57665991	N	N	N	N	N	N	N	N	N	N	N	N	N	N	N	N	N	N	N	N	N	N	N	N	N	N	N	N	N	N	N	N	N	N	N	N	N	N	N	N	N	N	N
	chr3	157851223	157851223	A	G	rs7624303	N	N	N	N	N	N	N	N	N	N	Y	Y	N	N	N	N	Y	N	N	N	N	N	N	N	N	N	N	Y	N	Y	N	N	Y	N	Y	N	N	N	N	Y	N	N	N
	chr3	157852128	157852128	A	G	rs4680413	N	N	N	N	N	N	N	N	N	N	N	N	N	N	N	N	N	N	N	N	N	N	N	N	N	N	N	N	N	Y	N	N	Y	N	N	N	N	Y	N	N	N	N	N
	chr3	157864146	157864146	G	A	rs7626423	N	N	N	N	N	N	N	N	N	N	N	N	N	N	N	N	N	N	N	N	N	N	N	N	N	N	N	N	N	N	N	N	N	N	N	N	N	N	N	N	N	N	N
	chr3	157871956	157871956	ATGTAATAGCATTG	A	chr3:157871956:D	N	N	N	N	N	N	N	N	N	N	N	N	N	N	N	N	N	N	N	N	N	N	N	N	N	N	N	N	N	N	N	N	N	N	N	N	N	N	N	N	N	N	N
	chr3	157875221	157875221	C	T	rs6800218	N	N	N	N	N	N	N	N	N	N	N	N	N	N	N	N	Y	N	N	N	N	N	N	N	N	N	N	Y	N	N	N	N	N	N	N	N	N	N	N	N	N	N	N
	chr3	157898693	157898693	A	G	rs75936762	N	N	N	N	N	N	N	N	N	N	N	N	N	N	N	N	N	N	N	N	N	N	N	N	N	N	N	N	N	N	N	N	N	N	N	N	N	N	N	N	N	N	N
	chr3	157899558	157899558	G	A	rs11715599	N	N	N	N	N	N	N	N	N	N	N	N	N	N	N	N	Y	N	N	N	Y	N	N	N	N	N	N	N	N	N	N	N	N	N	N	N	N	N	N	N	N	N	N
	chr3	157900789	157900789	T	G	rs1730028	N	N	N	N	N	N	N	N	N	N	N	N	N	N	N	N	N	N	N	N	N	N	N	N	N	N	N	Y	N	N	N	N	N	N	N	N	N	N	N	N	N	N	N
	chr3	157903423	157903423	G	A	rs73164102	N	N	N	N	N	N	N	N	N	N	N	N	N	N	N	N	N	N	N	N	N	N	N	N	N	N	N	Y	N	N	N	Y	N	N	N	N	N	N	N	N	N	N	N
	chr3	157907712	157907712	T	C	rs827154	N	N	N	N	N	N	N	N	N	N	N	N	N	N	N	N	N	N	N	N	N	N	N	N	N	N	N	N	N	N	N	N	N	N	N	N	N	N	N	N	N	N	N
	chr3	157911656	157911656	G	C	rs11717618	N	N	N	N	N	N	N	N	N	N	N	N	N	N	N	N	N	N	N	N	N	N	N	N	N	N	N	N	N	N	N	N	N	N	N	N	N	N	N	N	N	N	N
	chr3	157912479	157912479	C	A	rs1193518	N	N	N	N	N	N	N	N	N	N	N	N	N	N	N	N	N	N	N	N	N	N	N	N	N	N	N	N	N	N	N	N	N	N	N	N	N	N	N	N	N	N	N
	chr3	157914871	157914871	G	A	rs138839097	N	N	N	N	N	N	N	N	N	N	N	N	N	N	N	N	N	N	N	N	N	N	N	N	N	N	N	N	N	N	N	N	N	N	N	N	N	N	N	N	N	N	N
	chr3	157915089	157915089	T	C	rs79213222	N	N	N	N	N	N	N	N	N	N	N	N	N	N	N	N	N	N	N	N	N	N	N	N	N	N	N	N	N	N	N	N	N	N	N	N	N	N	N	N	N	N	N
	chr3	157917771	157917771	A	AAT	chr3:157917771:I	N	N	N	N	N	N	N	N	N	N	N	N	N	N	N	N	N	N	N	N	N	N	N	N	N	N	N	N	N	N	N	N	N	N	N	N	N	N	N	N	N	N	N
	chr3	157917913	157917913	G	A	rs79990961	N	N	N	N	N	N	N	N	N	N	N	N	N	N	N	N	N	N	N	N	N	N	N	N	N	N	N	N	N	N	N	N	N	N	N	N	N	N	N	N	N	N	N
	chr3	157920326	157920326	T	A	rs864877	N	N	N	N	N	N	N	N	N	N	N	N	N	N	N	N	N	N	N	N	N	N	N	N	N	N	N	N	N	N	N	N	N	N	N	N	N	N	N	N	N	N	N
	chr3	157932227	157932227	T	G	rs699927	N	N	N	N	N	N	N	N	N	N	N	N	N	N	N	N	N	N	N	N	N	N	N	N	N	N	N	N	N	N	N	N	N	N	N	N	N	N	N	N	N	N	N
	chr3	157934971	157934971	G	A	rs4680421	N	N	N	N	N	N	N	N	N	N	N	N	N	N	N	N	N	N	N	N	N	N	N	N	N	N	N	Y	N	N	N	N	N	N	N	N	N	N	N	N	N	N	N
	chr3	157936970	157936970	C	T	rs60962704	Y	Y	Y	Y	N	N	N	N	N	N	N	Y	N	N	N	N	N	N	N	N	N	N	N	N	N	N	N	Y	N	N	N	N	N	N	N	Y	N	N	N	N	N	N	N
	chr3	157940116	157940116	A	G	rs827102	N	N	N	N	N	N	N	N	N	N	N	Y	N	N	N	N	N	N	N	N	N	N	N	N	N	N	N	Y	N	N	N	N	N	N	Y	N	N	N	N	N	N	N	N
	chr3	157952387	157952387	T	TA	chr3:157952387:I	N	N	N	N	N	N	N	N	N	N	N	N	N	N	N	N	N	N	N	N	N	N	N	N	N	N	N	Y	N	N	N	N	N	N	N	Y	N	N	N	N	N	N	N
	chr3	157953375	157953375	A	G	rs1730059	N	N	N	N	N	N	N	N	N	N	N	Y	N	N	N	N	N	N	N	N	N	N	N	N	N	N	N	N	N	N	N	N	N	N	N	N	N	N	N	N	N	N	N
	chr3	157953440	157953440	AT	A	chr3:157953440:D	N	N	N	N	N	N	N	N	N	N	N	Y	N	N	N	N	N	N	N	N	N	N	N	N	N	N	N	N	N	N	N	N	N	N	N	N	N	N	N	N	N	N	N
	chr3	157956215	157956215	A	G	rs145049570	N	N	N	N	N	N	N	N	N	N	N	N	N	N	N	N	N	N	N	N	N	N	N	N	N	N	N	N	N	N	N	N	N	N	N	N	N	N	N	N	N	N	N
	chr3	157958667	157958667	G	A	rs827171	N	N	N	N	N	N	N	N	N	N	N	N	N	N	N	N	N	N	N	N	N	N	N	N	N	N	N	Y	N	N	N	N	N	N	N	N	N	N	N	N	N	N	N
	chr3	157959082	157959082	C	CA	chr3:157959082:I	N	N	N	N	N	N	N	N	N	N	N	N	N	N	N	N	N	N	N	N	N	N	N	N	N	N	N	Y	N	N	N	N	N	N	N	N	N	N	N	N	N	N	N
	chr3	157964669	157964669	A	G	rs827176	N	N	N	N	N	N	N	N	N	N	N	N	N	N	N	N	Y	N	N	N	N	N	N	N	N	N	N	N	N	N	N	N	N	N	N	N	N	N	N	N	N	N	N
	chr3	157965276	157965276	T	A	rs827177	Y	Y	Y	Y	N	N	N	N	N	N	N	N	N	N	N	N	Y	N	N	N	N	N	N	N	N	N	N	N	N	N	N	N	N	N	N	N	N	N	N	N	N	N	N
	chr3	157965315	157965315	C	A	rs827178	Y	Y	Y	Y	N	N	N	N	N	N	N	N	N	N	N	Y	Y	N	N	N	N	N	N	N	N	N	N	N	N	N	N	N	N	N	N	N	N	N	N	N	N	N	N
	chr3	157965389	157965389	T	A	rs827179	N	N	N	N	N	N	N	N	N	N	N	N	N	N	N	Y	N	N	N	N	N	N	N	N	N	N	N	N	N	N	N	N	N	N	N	N	N	N	N	N	N	N	N
	chr3	157966191	157966191	C	T	rs827180	Y	Y	Y	Y	N	N	N	N	N	N	N	N	N	N	N	N	Y	N	N	N	N	N	N	N	N	N	N	Y	N	N	N	N	N	N	N	N	N	N	N	N	N	N	N
	chr3	157966443	157966443	G	T	rs827181	Y	Y	Y	Y	N	N	N	N	N	N	N	N	N	N	N	N	N	N	N	N	N	N	N	N	N	N	N	N	N	N	N	N	N	N	N	N	N	N	N	N	N	N	N
	chr3	157966691	157966691	C	CCA	chr3:157966691:I	Y	Y	Y	Y	N	N	N	N	N	N	N	N	N	N	N	N	N	N	N	N	N	N	N	N	N	N	N	N	N	N	N	N	N	N	N	N	N	N	N	N	N	N	N
	chr3	157967519	157967519	A	C	rs1104288	N	N	N	N	N	N	N	N	N	N	N	N	N	N	N	N	N	N	N	N	N	N	N	N	N	N	N	N	N	N	N	N	N	N	N	N	N	N	N	N	N	N	N
	chr3	157967597	157967597	C	T	rs1204962	N	N	N	N	N	N	N	N	N	N	N	N	N	N	N	N	N	N	N	N	N	N	N	N	N	N	N	N	N	N	N	N	N	N	N	N	N	N	N	N	N	N	N
	chr3	157968239	157968239	C	A	rs1095635	Y	Y	Y	Y	N	N	N	N	N	N	N	N	N	N	N	N	Y	N	N	N	N	N	N	N	N	N	N	N	N	N	N	N	N	N	N	N	N	N	N	N	N	N	N
	chr3	157968802	157968802	A	G	rs1095637	N	N	N	N	N	N	N	N	N	N	N	N	N	N	N	N	Y	N	N	N	N	N	N	N	N	N	N	Y	N	N	N	N	N	N	N	N	N	N	N	N	N	N	N
	chr3	157969918	157969918	T	C	rs1095638	N	N	N	N	N	N	N	N	N	N	N	N	N	N	N	N	N	N	N	N	N	N	N	N	N	N	N	N	N	N	N	N	N	N	N	N	N	N	N	N	N	N	N
	chr3	157970027	157970027	C	T	rs1095639	N	N	N	N	N	N	N	N	N	N	N	N	N	N	N	N	N	N	N	N	N	N	N	N	N	N	N	N	N	N	N	N	N	N	N	N	N	N	N	N	N	N	N
	chr3	157970566	157970566	A	G	rs1095640	N	N	N	N	N	N	N	N	N	N	N	N	N	N	N	N	N	N	N	N	N	N	N	N	N	N	N	N	N	N	N	N	N	N	N	N	N	N	N	N	N	N	N
	chr3	157970694	157970694	A	G	rs1104289	N	N	N	N	N	N	N	N	N	N	N	N	N	N	N	N	N	N	N	N	N	N	N	N	N	N	N	N	N	N	N	N	N	N	N	N	N	N	N	N	N	N	N
	chr3	157970835	157970835	A	AT	chr3:157970835:I	N	N	N	N	N	N	N	N	N	N	N	N	N	N	N	N	N	N	N	N	N	N	N	N	N	N	N	N	N	N	N	N	N	N	N	N	N	N	N	N	N	N	N
	chr3	157971102	157971102	A	G	rs1095641	N	N	N	N	N	N	N	N	N	N	N	N	N	N	N	N	N	N	N	N	N	N	N	N	N	N	N	N	N	N	N	N	N	N	N	N	N	N	N	N	N	N	N
	chr3	157971152	157971152	A	G	rs2139696	N	N	N	N	N	N	N	N	N	N	N	N	N	N	N	N	N	N	N	N	N	N	N	N	N	N	N	N	N	N	N	N	N	N	N	N	N	N	N	N	N	N	N
	chr3	157971906	157971906	A	G	rs1193534	N	N	N	N	N	N	N	N	N	N	N	N	N	N	N	N	N	N	N	N	N	N	N	N	N	N	N	N	N	N	N	N	N	N	N	N	N	N	N	N	N	N	N
	chr3	157971920	157971920	T	C	rs1193535	N	N	N	N	N	N	N	N	N	N	N	N	N	N	N	N	N	N	N	N	N	N	N	N	N	N	N	N	N	N	N	N	N	N	N	N	N	N	N	N	N	N	N
	chr3	157972453	157972453	T	C	rs1193537	N	N	N	N	N	N	N	N	N	N	N	N	N	N	N	N	N	N	N	N	N	N	N	N	N	N	N	N	N	N	N	N	N	N	N	N	N	N	N	N	N	N	N
	chr3	157973016	157973016	G	A	rs6441182	N	N	N	N	N	N	N	N	N	N	N	N	N	N	N	N	N	N	N	N	N	N	N	N	N	N	N	N	N	N	N	N	N	N	N	N	N	N	N	N	N	N	N
	chr3	157973125	157973125	G	T	rs6441183	N	N	N	N	N	N	N	N	N	N	N	N	N	N	N	N	N	N	N	N	N	N	N	N	N	N	N	N	N	N	N	N	N	N	N	N	N	N	N	N	N	N	N
	chr3	157973135	157973135	C	A	rs6441184	N	N	N	N	N	N	N	N	N	N	N	N	N	N	N	N	N	N	N	N	N	N	N	N	N	N	N	N	N	N	N	N	N	N	N	N	N	N	N	N	N	N	N
	chr3	157973215	157973215	C	G	rs7636974	N	N	N	N	N	N	N	N	N	N	N	N	N	N	N	N	N	N	N	N	N	N	N	N	N	N	N	N	N	N	N	N	N	N	N	N	N	N	N	N	N	N	N
	chr3	157973414	157973414	G	T	rs7637291	N	N	N	N	N	N	N	N	N	N	N	N	N	N	N	N	N	N	N	N	N	N	N	N	N	N	N	N	N	N	N	N	N	N	N	N	N	N	N	N	N	N	N
	chr3	157973793	157973793	C	T	rs1724654	N	N	N	N	N	N	N	N	N	N	N	N	N	N	N	N	N	N	N	N	N	N	N	N	N	N	N	N	N	N	N	N	N	N	N	N	N	N	N	N	N	N	N
	chr3	157974243	157974243	T	C	rs2698323	N	N	N	N	N	N	N	N	N	N	N	N	N	N	N	N	N	N	N	N	N	N	N	N	N	N	N	N	N	N	N	N	N	N	N	N	N	N	N	N	N	N	N
	chr3	157974404	157974404	C	G	rs2693530	N	N	N	N	N	N	N	N	N	N	N	N	N	N	N	N	N	N	N	N	N	N	N	N	N	N	N	N	N	N	N	N	N	N	N	N	N	N	N	N	N	N	N
	chr3	157974541	157974541	G	T	rs115630933	N	N	N	N	N	N	N	N	N	N	N	N	N	N	N	N	N	N	N	N	N	N	N	N	N	N	N	N	N	N	N	N	N	N	N	N	N	N	N	N	N	N	N
	chr3	157975178	157975178	T	C	rs2693529	N	N	N	N	N	N	N	N	N	N	N	N	N	N	N	N	N	N	N	N	N	N	N	N	N	N	N	N	N	N	N	N	N	N	N	N	N	N	N	N	N	N	N
	chr3	157976047	157976047	A	G	rs1730058	N	N	N	N	N	N	N	N	N	N	N	N	N	N	N	N	N	N	N	N	N	N	N	N	N	N	N	N	N	N	N	N	N	N	N	N	N	N	N	N	N	N	N
	chr3	157976574	157976574	T	C	rs1095628	N	N	N	N	N	N	N	N	N	N	N	N	N	N	N	N	N	N	N	N	N	N	N	N	N	N	N	Y	N	N	N	N	N	N	N	N	N	N	N	N	N	N	N
	chr3	157977406	157977406	A	G	rs1095627	N	N	N	N	N	N	N	N	N	N	N	N	N	N	N	N	N	N	N	N	N	N	N	N	N	N	N	Y	N	N	N	Y	N	N	N	N	N	N	N	N	N	N	N
	chr3	157977793	157977793	C	T	rs73166358	N	N	N	N	N	N	N	N	N	N	N	N	N	N	N	N	N	N	N	N	N	N	N	N	N	N	N	Y	N	N	N	N	N	N	N	N	N	N	N	N	N	N	N
	chr3	157977962	157977962	T	C	rs1095626	N	N	N	N	N	N	N	N	N	N	N	N	N	N	N	N	N	N	N	N	N	N	N	N	N	N	N	Y	N	N	N	N	N	N	N	N	N	N	N	N	N	N	N
	chr3	157979174	157979174	T	C	rs827114	N	N	N	N	N	N	N	N	N	N	N	N	N	N	N	N	N	N	N	N	N	N	N	N	N	N	N	Y	N	N	N	N	N	N	N	N	N	N	N	N	N	N	N
	chr3	157979704	157979704	C	T	rs827113	N	N	N	N	N	N	N	N	N	N	N	N	N	N	N	N	N	N	N	N	N	N	N	N	N	N	N	Y	N	N	N	N	N	N	N	N	N	N	N	N	N	N	N
	chr3	157979983	157979983	T	A	rs827112	N	N	N	N	N	N	N	N	N	N	N	N	N	N	N	N	N	N	N	N	N	N	N	N	N	N	N	Y	N	N	N	N	N	N	N	N	N	N	N	N	N	N	N
	chr3	157980742	157980742	T	G	rs827111	N	N	N	N	N	N	N	N	N	N	N	N	N	N	N	N	N	N	N	N	N	N	N	N	N	N	N	Y	N	N	N	N	N	N	N	N	N	N	N	N	N	N	N
	chr3	157980930	157980930	A	T	rs827110	N	N	N	N	N	N	N	N	N	N	N	N	N	N	N	N	N	N	N	N	N	N	N	N	Y	N	N	Y	N	N	N	N	N	N	N	N	N	N	N	N	N	N	N
	chr3	157980974	157980974	G	A	rs827109	N	N	N	N	N	N	N	N	N	N	N	N	N	N	N	N	N	N	N	N	N	N	N	N	Y	N	N	Y	N	N	N	N	N	N	N	N	N	N	N	N	N	N	N
	chr3	157981572	157981572	G	C	rs1724652	N	N	N	N	N	N	N	N	N	N	N	N	N	N	N	N	N	N	N	N	N	N	N	N	N	N	N	Y	N	N	N	N	N	N	N	N	N	N	N	N	N	N	N
	chr3	157982997	157982997	G	A	rs827108	N	N	N	N	N	N	N	N	N	N	N	N	N	N	N	N	N	N	N	N	N	N	N	N	N	N	N	Y	N	N	N	N	N	N	N	N	N	N	N	N	N	N	N
	chr3	157984210	157984210	A	T	rs827095	N	N	N	N	N	N	N	N	N	N	N	N	N	N	N	N	N	N	N	N	N	N	N	N	N	N	N	N	N	N	N	N	N	N	N	N	N	N	N	N	N	N	N
	chr3	157984410	157984410	A	C	rs827094	N	N	N	N	N	N	N	N	N	N	N	N	N	N	N	N	N	N	N	N	N	N	N	N	N	N	N	N	N	N	N	N	N	N	N	N	N	N	N	N	N	N	N
	chr3	157984743	157984743	C	G	rs827093	N	N	N	N	N	N	N	N	N	N	N	N	N	N	N	N	N	N	N	N	N	N	N	N	N	N	N	N	N	N	N	N	N	N	N	N	N	N	N	N	N	N	N
	chr3	157985182	157985182	T	C	rs827092	N	N	N	N	N	N	N	N	N	N	N	N	N	N	N	N	N	N	N	N	N	N	N	N	N	N	N	N	N	N	N	N	N	N	N	N	N	N	N	N	N	N	N
	chr3	157988924	157988924	A	AT	chr3:157988924:I	N	N	N	N	N	N	N	N	N	N	N	N	N	N	N	N	N	N	N	N	N	N	N	N	N	N	N	Y	N	N	N	N	N	N	N	N	N	N	N	N	N	N	N
	chr3	157989300	157989300	A	G	rs1193521	N	N	N	N	N	N	N	N	N	N	N	N	N	N	N	N	N	N	N	N	N	N	N	N	N	N	N	Y	N	N	N	N	N	N	Y	N	N	N	N	N	N	N	N
	chr3	157989979	157989979	T	C	rs1213048	N	N	N	N	N	N	N	N	N	N	N	Y	N	N	N	N	N	N	N	N	N	Y	N	N	N	Y	N	Y	N	N	N	N	N	Y	N	Y	N	N	N	N	N	Y	N
	chr3	157991013	157991013	A	G	rs2693527	N	N	N	N	N	N	N	N	N	N	N	N	N	N	N	N	N	N	N	N	N	N	N	N	N	N	N	Y	N	N	N	N	N	N	N	N	N	N	N	N	N	N	N
	chr3	157991354	157991354	T	C	rs1630304	N	N	N	N	N	N	N	N	N	N	N	N	N	N	N	N	N	N	N	N	N	N	N	N	N	N	N	Y	N	N	N	N	N	N	N	N	N	N	N	N	N	N	N
	chr3	157991826	157991826	G	A	rs1730042	N	N	N	N	N	N	N	N	N	N	N	N	N	N	N	N	N	N	N	N	N	N	N	N	N	N	N	Y	N	N	N	N	Y	N	N	N	N	N	N	N	N	N	N
	chr3	157992277	157992277	A	G	rs1852285	N	N	N	N	N	N	N	N	N	N	N	N	N	N	N	N	N	N	N	N	N	N	N	N	N	N	N	N	N	N	N	N	N	N	N	N	N	N	N	N	N	N	N
	chr3	157992363	157992363	G	A	rs1851062	N	N	N	N	N	N	N	N	N	N	N	N	N	N	N	N	N	N	N	N	N	N	N	N	N	N	N	N	N	N	N	N	N	N	N	N	N	N	N	N	N	N	N
	chr3	157992636	157992636	G	C	rs2698322	N	N	N	N	N	N	N	N	N	N	N	N	N	N	N	N	N	N	N	N	N	N	N	N	N	N	N	N	N	N	N	N	N	N	N	N	N	N	N	N	N	N	N
	chr3	157992751	157992751	C	T	rs7621674	N	N	N	N	N	N	N	N	N	N	N	N	N	N	N	N	N	N	N	N	N	N	N	N	N	N	N	N	N	N	N	N	N	N	N	N	N	N	N	N	N	N	N
	chr3	157992814	157992814	A	G	rs7643792	N	N	N	N	N	N	N	N	N	N	N	N	N	N	N	N	N	N	N	N	N	N	N	N	N	N	N	N	N	N	N	N	N	N	N	N	N	N	N	N	N	N	N
	chr3	157992864	157992864	G	A	rs7621971	N	N	N	N	N	N	N	N	N	N	N	N	N	N	N	N	N	N	N	N	N	N	N	N	N	N	N	N	N	N	N	N	N	N	N	N	N	N	N	N	N	N	N
	chr3	157993404	157993404	C	T	rs1193507	N	N	N	N	N	N	N	N	N	N	N	N	N	N	N	N	N	N	N	N	N	N	N	N	N	N	N	N	N	N	N	N	N	N	N	N	N	N	N	N	N	N	N
	chr3	157993471	157993471	T	C	rs1193506	N	N	N	N	N	N	N	N	N	N	N	N	N	N	N	N	N	N	N	N	N	N	N	N	N	N	N	N	N	N	N	N	N	N	N	N	N	N	N	N	N	N	N
	chr3	157993838	157993838	G	T	rs2682405	N	N	N	N	N	N	N	N	N	N	N	N	N	N	N	N	N	N	N	N	N	N	N	N	N	N	N	N	N	N	N	N	N	N	N	N	N	N	N	N	N	N	N
	chr3	157993937	157993937	G	A	rs2682404	N	N	N	N	N	N	N	N	N	N	N	N	N	N	N	N	N	N	N	N	N	N	N	N	N	N	N	Y	N	N	N	N	N	N	N	N	N	N	N	N	N	N	N
	chr3	157994327	157994327	G	A	rs1193505	N	N	N	N	N	N	N	N	N	N	N	N	N	N	N	N	N	N	N	N	N	N	N	N	N	N	N	N	N	N	N	N	N	N	N	N	N	N	N	N	N	N	N
	chr3	157995772	157995772	T	A	rs1101158	N	N	N	N	N	N	N	N	N	N	N	N	N	N	N	N	N	N	N	N	N	N	N	N	N	N	N	N	N	N	N	N	N	N	N	N	N	N	N	N	N	N	N
	chr3	157996457	157996457	A	C	rs827096	N	N	N	N	N	N	N	N	N	N	N	N	N	N	N	N	N	N	N	N	N	N	N	N	N	N	N	N	N	N	N	N	N	N	N	N	N	N	N	N	N	N	N
	chr3	157996636	157996636	C	T	rs827097	N	N	N	N	N	N	N	N	N	N	N	N	N	N	N	N	N	N	N	N	N	N	N	N	N	N	N	N	N	N	N	N	N	N	N	N	N	N	N	N	N	N	N
	chr3	157996727	157996727	T	A	rs827098	N	N	N	N	N	N	N	N	N	N	N	N	N	N	N	N	N	N	N	N	N	N	N	N	N	N	N	Y	N	N	N	N	N	N	N	N	N	N	N	N	N	N	N
	chr3	157996767	157996767	A	G	rs827099	N	N	N	N	N	N	N	N	N	N	N	N	N	N	N	N	N	N	N	N	N	N	N	N	N	N	N	Y	N	N	N	N	N	N	N	N	N	N	N	N	N	N	N
	chr3	157998142	157998142	C	T	rs827101	N	N	N	N	N	N	N	N	N	N	N	N	N	N	N	N	N	N	N	N	N	N	N	N	N	N	N	N	N	N	N	N	N	N	N	N	N	N	N	N	N	N	N
	chr3	158003368	158003368	T	G	rs9820370	N	N	N	N	N	N	N	N	N	N	N	N	N	N	N	N	N	N	N	N	N	N	N	N	N	N	N	N	N	N	N	N	N	N	N	N	N	N	N	N	N	N	N
	chr3	158003716	158003716	A	T	rs9838399	N	N	N	N	N	N	N	N	N	N	N	N	N	N	N	N	N	N	N	N	N	N	N	N	N	N	N	N	N	N	N	N	N	N	N	N	N	N	N	N	N	N	N
	chr3	158003849	158003849	G	T	rs1730020	N	N	N	N	N	N	N	N	N	N	N	N	N	N	N	N	N	N	N	N	N	N	N	N	N	N	N	N	N	N	N	N	N	N	N	N	N	N	N	N	N	N	N
	chr3	158004776	158004776	C	T	rs827140	N	N	N	N	N	N	N	N	N	N	N	N	N	N	N	N	N	N	N	N	N	N	N	N	N	N	N	Y	N	N	N	N	N	N	N	N	N	N	N	N	N	N	N
	chr3	158008001	158008001	A	G	rs865455	N	N	N	N	N	N	N	N	N	N	N	N	N	N	N	N	N	N	N	N	N	N	N	N	N	N	N	Y	N	N	N	N	N	N	N	N	N	N	N	N	N	N	N
	chr3	158008124	158008124	C	T	rs827137	N	N	N	N	N	N	N	N	N	N	N	N	N	N	N	N	N	N	N	N	N	N	N	N	N	N	N	Y	N	N	N	N	N	N	N	N	N	N	N	N	N	N	N
	chr3	158009477	158009477	A	G	rs13066362	N	N	N	N	N	N	N	N	N	N	Y	Y	N	Y	N	Y	N	N	N	Y	N	N	N	N	N	N	N	Y	N	N	N	N	N	Y	N	Y	N	N	N	N	N	Y	N
	chr3	158011934	158011934	T	C	rs827126	N	N	N	N	N	N	N	N	N	N	Y	Y	N	N	N	N	N	N	N	N	N	N	N	N	N	N	N	Y	N	N	N	N	N	N	N	N	N	N	N	N	N	N	N
	chr3	158012009	158012009	C	T	rs827127	N	N	N	N	N	N	N	N	N	N	Y	Y	N	N	N	N	N	N	N	N	N	N	N	N	N	N	N	Y	N	N	N	N	N	N	N	Y	N	N	N	N	N	N	N
	chr3	158012346	158012346	T	G	rs827128	N	N	N	N	N	N	N	N	N	N	Y	Y	N	N	N	N	N	N	N	N	N	N	N	N	N	N	N	Y	N	N	N	N	N	N	N	N	N	N	N	N	N	N	N
	chr3	158013054	158013054	G	GA	chr3:158013054:I	N	N	N	N	N	N	N	N	N	N	Y	Y	N	N	N	N	N	N	N	N	N	N	N	N	N	N	N	Y	N	N	N	N	N	N	N	N	N	N	N	N	N	N	N
	chr3	158013223	158013223	C	T	rs844119	N	N	N	N	N	N	N	N	N	N	N	Y	N	N	N	N	N	N	N	N	N	Y	N	N	N	N	N	Y	N	N	N	N	N	N	N	N	N	N	N	N	N	N	N
	chr3	158013249	158013249	A	G	rs827129	N	N	N	N	N	N	N	N	N	N	N	Y	N	N	N	N	N	N	N	N	N	Y	N	N	N	N	N	Y	N	N	N	N	N	N	N	N	N	N	N	N	N	N	N
	chr3	158013923	158013923	G	A	rs865454	N	N	N	N	N	N	N	N	N	N	N	Y	N	N	N	N	N	N	N	N	N	N	N	N	N	N	N	Y	N	N	N	N	N	N	N	Y	N	N	N	N	N	N	N
	chr3	158014597	158014597	G	C	rs827131	N	N	N	N	N	N	N	N	N	N	N	Y	N	N	N	Y	Y	N	N	N	N	N	N	N	N	N	N	Y	N	N	N	N	N	N	N	Y	N	N	N	N	N	N	N
	chr3	158014894	158014894	T	A	rs827132	N	N	N	N	N	N	N	N	N	N	N	Y	N	N	N	N	Y	N	N	N	N	N	N	N	N	N	N	Y	N	N	N	N	N	N	N	N	N	N	N	N	N	N	N
	chr3	158015635	158015635	A	G	rs1730045	N	N	N	N	N	N	N	N	N	N	N	Y	N	N	N	N	N	N	N	N	N	N	N	N	N	N	N	Y	N	N	N	N	N	N	N	N	N	N	N	N	N	N	N
	chr3	158016997	158016997	T	C	rs1730007	N	N	N	N	N	N	N	N	N	N	N	N	N	N	Y	N	N	N	N	N	N	N	N	N	N	N	N	Y	N	N	N	N	N	N	N	N	N	N	N	N	N	N	N
	chr3	158017153	158017153	C	T	rs1724700	N	N	N	N	N	N	N	N	N	N	N	N	N	N	N	N	N	N	N	N	N	N	N	N	N	N	N	Y	N	N	N	N	N	N	N	N	N	N	N	N	N	N	N
	chr3	158017687	158017687	A	G	rs1918000	N	N	N	N	N	N	N	N	N	N	N	N	N	N	N	N	N	N	N	N	N	N	N	N	N	N	N	Y	N	N	N	N	N	N	N	N	N	N	N	N	N	N	N
	chr3	158017859	158017859	T	C	rs1526194	N	N	N	N	N	N	N	N	N	N	N	N	N	N	N	N	N	N	N	N	N	N	N	N	N	N	N	Y	N	N	N	N	N	N	N	N	N	N	N	N	N	N	N
	chr3	158017965	158017965	A	G	rs1526193	N	N	N	N	N	N	N	N	N	N	N	Y	N	N	N	N	N	N	N	N	N	N	N	N	N	N	N	Y	N	N	N	N	N	N	N	N	N	N	N	N	N	N	N
	chr3	158018030	158018030	A	G	rs1526192	N	N	N	N	N	N	N	N	N	N	N	Y	N	N	N	N	N	N	N	N	N	N	N	N	N	N	N	Y	N	N	N	N	N	N	N	N	N	N	N	N	N	N	N
	chr3	158018165	158018165	G	A	rs1526191	N	N	N	N	N	N	N	N	N	N	N	Y	N	N	N	N	N	N	N	N	N	N	N	N	N	N	N	Y	N	N	N	N	N	N	N	N	N	N	N	N	N	N	N
	chr3	158018587	158018587	G	A	rs11719153	N	N	N	N	N	N	N	N	N	N	N	Y	N	N	N	N	N	N	N	N	N	N	N	N	N	N	N	Y	N	N	N	N	N	N	N	N	N	N	N	N	N	N	N
	chr3	158019665	158019665	A	G	rs827166	N	N	N	N	N	N	N	N	N	N	N	Y	N	N	N	N	N	N	N	N	N	N	N	N	N	N	N	Y	N	N	N	N	N	N	N	Y	N	N	N	N	N	N	N
	chr3	158020378	158020378	A	G	rs864332	N	N	N	N	N	N	N	N	N	N	N	Y	N	N	N	N	N	N	N	N	N	N	N	N	N	N	N	Y	N	N	N	N	N	N	N	N	N	N	N	N	N	N	N
	chr3	158020836	158020836	A	T	rs827164	N	N	N	N	N	N	N	N	N	N	N	Y	N	N	N	N	Y	N	N	N	N	N	N	N	N	N	N	Y	N	N	N	N	Y	N	N	N	N	N	N	N	N	N	N
	chr3	158022891	158022891	T	C	rs827163	N	N	N	N	N	N	N	N	N	N	N	N	N	N	N	N	N	N	N	N	N	N	N	N	N	N	N	Y	N	N	N	N	N	N	N	N	N	N	N	N	N	N	N
	chr3	158024929	158024929	G	T	rs1193514	N	N	N	N	N	N	N	N	N	N	Y	Y	N	N	N	Y	N	N	N	N	N	N	N	Y	N	N	N	Y	N	N	N	N	N	Y	N	Y	N	N	N	N	N	N	N
	chr3	158026489	158026489	T	A	rs2682406	N	N	N	N	N	N	N	N	N	N	N	Y	N	N	N	N	N	N	Y	Y	N	Y	N	N	N	N	N	Y	N	N	N	N	N	Y	N	Y	N	N	N	N	N	N	N
	chr3	158026979	158026979	A	T	rs2693542	N	N	N	N	N	N	N	N	N	N	N	Y	N	Y	N	N	N	N	N	N	N	Y	N	N	N	N	N	Y	N	N	N	N	N	Y	N	Y	N	N	N	Y	Y	N	N
	chr3	158028041	158028041	T	C	rs1212739	N	N	N	N	N	N	N	N	N	N	N	Y	N	N	N	N	N	N	N	N	N	N	N	N	N	N	N	Y	N	N	N	N	N	Y	N	Y	N	N	N	N	N	N	N
	chr3	158028070	158028070	C	T	rs1618381	N	N	N	N	N	N	N	N	N	N	N	Y	N	N	N	N	N	N	N	N	N	N	N	N	N	N	N	Y	N	N	N	N	N	Y	N	Y	N	N	N	N	N	N	N
	chr3	158030216	158030216	A	G	rs1193510	N	N	N	N	N	N	N	N	N	N	N	Y	N	N	N	N	Y	N	N	N	N	N	N	N	N	N	N	Y	N	N	N	N	N	N	Y	Y	N	N	N	N	N	N	N
	chr3	158030243	158030243	T	C	rs1193509	N	N	N	N	N	N	N	N	N	N	N	Y	N	N	N	N	Y	N	N	N	N	N	N	N	N	N	N	Y	N	N	N	N	N	N	Y	Y	N	N	N	N	N	N	N
	chr3	158030350	158030350	A	T	rs1193508	N	N	N	N	N	N	N	N	N	N	N	Y	N	Y	N	N	Y	N	N	Y	N	N	N	N	N	N	Y	Y	N	N	N	N	N	N	Y	Y	N	N	N	N	N	N	N
	chr3	158030903	158030903	C	T	rs9784311	Y	Y	Y	Y	N	N	N	N	N	N	N	Y	N	N	N	N	Y	N	N	N	N	N	N	Y	N	N	N	Y	N	N	N	N	N	N	Y	Y	N	N	Y	N	N	N	N
	chr3	158030962	158030962	A	G	rs1730040	N	N	N	N	N	N	N	N	N	N	N	Y	N	N	N	N	Y	N	N	N	N	N	N	Y	N	N	N	Y	N	N	N	N	N	N	Y	Y	N	N	Y	N	N	N	N
	chr3	158031155	158031155	T	A	rs1724704	N	N	N	N	N	N	N	N	N	N	N	Y	N	N	N	N	N	N	N	N	N	N	N	N	N	N	N	Y	N	N	N	N	N	N	Y	Y	N	N	N	N	N	N	N
	chr3	158032271	158032271	A	G	rs1983469	N	N	N	N	N	N	N	N	N	N	Y	Y	N	N	N	N	N	N	N	N	N	N	N	N	N	N	N	Y	N	N	N	N	N	N	N	Y	N	N	N	N	N	N	N
	chr3	158035610	158035610	A	G	rs138824716	N	N	N	N	N	N	N	N	N	N	N	N	N	N	N	N	N	N	N	N	N	N	N	N	N	N	N	Y	N	N	N	N	N	N	N	N	N	N	N	N	N	N	N
	chr3	158035886	158035886	G	C	rs73168723	N	N	N	N	N	N	N	N	N	N	N	N	N	N	N	N	N	N	N	N	N	N	N	N	N	N	N	Y	N	N	N	N	N	N	N	N	N	N	N	N	N	N	N
	chr3	158036944	158036944	G	A	rs11712563	N	N	N	N	N	N	N	N	N	N	N	N	N	N	N	N	N	N	N	N	N	N	N	N	N	N	N	N	N	N	N	N	N	N	N	N	N	N	N	N	N	N	N
	chr3	158039012	158039012	A	C	rs7617666	N	N	N	N	N	N	N	N	N	N	N	N	N	N	N	N	N	N	N	N	N	N	N	N	N	N	N	N	N	N	N	N	N	N	N	N	N	N	N	N	N	N	N
	chr3	158041071	158041071	C	T	rs12636733	N	N	N	N	N	N	N	N	N	N	N	N	N	N	N	N	N	N	N	N	N	N	N	N	N	N	N	Y	N	N	N	N	N	N	N	N	N	N	N	N	N	N	N
	chr3	158041612	158041612	G	C	rs73168795	N	N	N	N	N	N	N	N	N	N	N	N	N	N	N	N	N	N	N	N	N	N	N	N	N	N	N	N	N	N	N	N	N	N	N	N	N	N	N	N	N	N	N
	chr3	158041712	158041712	C	T	rs17683939	N	N	N	N	N	N	N	N	N	N	N	N	N	N	N	N	N	N	N	N	N	N	N	N	N	N	N	N	N	N	N	N	N	N	N	N	N	N	N	N	N	N	N
	chr3	158043023	158043023	T	G	rs11707696	N	N	N	N	N	N	N	N	N	N	N	N	N	N	N	N	N	N	N	N	N	N	N	N	N	N	N	N	N	N	N	N	N	N	N	N	N	N	N	N	N	N	N
	chr3	158043482	158043482	G	T	rs139715678	N	N	N	N	N	N	N	N	N	N	N	N	N	N	N	N	N	N	N	N	N	N	N	N	N	N	N	N	N	N	N	N	N	N	N	N	N	N	N	N	N	N	N
	chr3	158043894	158043894	C	T	rs140845788	N	N	N	N	N	N	N	N	N	N	N	N	N	N	N	N	N	N	N	N	N	N	N	N	N	N	N	N	N	N	N	N	N	N	N	N	N	N	N	N	N	N	N
	chr3	158044380	158044380	T	C	rs6807468	N	N	N	N	N	N	N	N	N	N	N	N	N	N	N	N	N	N	N	N	N	N	N	N	N	N	N	N	N	N	N	N	N	N	N	N	N	N	N	N	N	N	N
	chr3	158044880	158044880	A	G	rs67933412	N	N	N	N	N	N	N	N	N	N	N	N	N	N	N	N	N	N	N	N	N	N	N	N	N	N	N	N	N	N	N	N	N	N	N	N	N	N	N	N	N	N	N
	chr3	158048770	158048770	T	C	rs7621889	Y	Y	Y	Y	N	N	N	N	N	N	N	N	N	N	Y	N	N	N	N	N	Y	N	N	N	N	Y	Y	Y	N	Y	N	N	N	N	N	N	Y	Y	N	N	N	N	N
	chr3	158049938	158049938	T	C	rs73168799	N	N	N	N	N	N	N	N	N	N	N	N	N	N	N	N	N	N	N	N	N	N	N	N	N	N	N	N	N	N	N	N	N	N	N	N	N	N	N	N	N	N	N
	chr3	158050196	158050196	T	C	rs9827781	N	N	N	N	N	N	N	N	N	N	N	N	N	N	N	N	N	N	N	N	N	N	N	N	N	N	N	N	N	N	N	N	N	N	N	N	N	N	N	N	N	N	N
	chr3	158050223	158050223	T	TAAC	chr3:158050223:I	N	N	N	N	N	N	N	N	N	N	N	N	N	N	N	N	N	N	N	N	N	N	N	N	N	N	N	N	N	N	N	N	N	N	N	N	N	N	N	N	N	N	N
	chr3	158051714	158051714	G	A	rs73170303	N	N	N	N	N	N	N	N	N	N	N	N	N	N	N	N	N	N	N	N	N	N	N	N	N	N	N	Y	N	N	N	N	N	N	N	N	N	N	N	N	N	N	N
	chr3	158052253	158052253	G	A	rs73170306	N	N	N	N	N	N	N	N	N	N	N	Y	N	N	N	N	N	N	N	N	N	N	N	N	N	N	N	N	N	N	N	N	N	N	N	N	N	N	N	N	N	N	N
	chr3	158052532	158052532	T	C	rs76757621	N	N	N	N	N	N	N	N	N	N	N	Y	N	N	N	N	N	N	N	N	N	N	N	N	N	N	N	Y	N	N	N	N	N	N	N	N	N	N	N	N	N	N	N
	chr3	158053316	158053316	T	C	rs4680425	N	N	N	N	N	N	N	N	N	N	N	N	N	N	N	N	N	N	N	N	N	N	N	N	N	N	N	N	N	N	N	N	N	N	N	N	N	N	N	N	N	N	N
	chr3	158053448	158053448	A	G	rs4680426	N	N	N	N	N	N	N	N	N	N	N	N	N	N	N	N	N	N	N	N	N	N	N	N	N	N	N	N	N	N	N	N	N	N	N	N	N	N	N	N	N	N	N
	chr3	158053803	158053803	T	C	rs4309677	N	N	N	N	N	N	N	N	N	N	N	N	N	N	N	N	N	N	N	N	N	N	N	N	N	N	N	Y	N	N	N	N	N	N	N	N	N	N	N	N	N	N	N
	chr3	158054213	158054213	T	C	rs73170310	N	N	N	N	N	N	N	N	N	N	N	N	N	N	N	N	N	N	N	N	N	N	N	N	N	N	N	N	N	N	N	N	N	N	N	N	N	N	N	N	N	N	N
	chr3	158056231	158056231	A	G	rs10936129	Y	Y	Y	Y	N	N	N	N	N	N	N	Y	N	N	N	N	N	N	N	N	N	N	N	N	N	N	N	Y	N	N	N	N	N	N	N	Y	N	N	N	N	N	N	N
	chr3	158056654	158056654	T	C	rs11710570	N	N	N	N	N	N	N	N	N	N	N	Y	N	N	N	N	N	N	N	N	N	N	N	N	N	N	N	Y	N	N	N	N	N	N	N	Y	N	N	N	N	N	N	N
	chr3	158056774	158056774	T	C	rs6784968	N	N	N	N	N	N	N	N	N	N	N	Y	N	N	N	N	N	N	N	N	N	N	N	N	N	N	N	Y	N	N	N	N	N	N	N	Y	N	N	N	N	N	N	N
	chr3	158056877	158056877	T	C	rs6785063	N	N	N	N	N	N	N	N	N	N	N	Y	N	N	N	N	N	N	N	N	N	N	N	N	N	N	N	Y	N	N	N	N	N	N	N	Y	N	N	N	N	N	N	N
	chr3	158056942	158056942	G	A	rs6772237	N	N	N	N	N	N	N	N	N	N	N	Y	N	N	N	N	N	N	N	N	N	N	N	N	N	Y	N	Y	N	N	N	N	N	N	N	Y	N	N	N	N	N	N	N
	chr3	158057050	158057050	C	T	rs827184	N	N	N	N	N	N	N	N	N	N	N	Y	N	N	N	N	N	N	N	N	N	N	N	N	N	Y	N	Y	N	N	N	N	N	N	N	Y	N	N	N	N	N	N	N
	chr3	158057051	158057051	G	A	rs6772340	N	N	N	N	N	N	N	N	N	N	N	Y	N	N	N	N	N	N	N	N	N	N	N	N	N	Y	N	Y	N	N	N	N	N	N	N	Y	N	N	N	N	N	N	N
	chr3	158057066	158057066	C	T	rs6772246	N	N	N	N	N	N	N	N	N	N	N	Y	N	N	N	N	N	N	N	N	N	N	N	N	N	Y	N	Y	N	N	N	N	N	N	N	Y	N	N	N	N	N	N	N
	chr3	158057601	158057601	A	G	rs73170315	Y	Y	Y	Y	N	N	N	N	N	N	Y	Y	N	N	N	N	N	N	N	N	N	N	N	N	N	Y	Y	Y	N	N	N	N	N	Y	Y	Y	N	Y	N	N	Y	Y	N
	chr3	158059007	158059007	T	C	rs113842149	N	N	N	N	N	N	N	N	N	N	N	Y	N	N	N	N	N	N	N	N	N	N	N	N	N	N	N	Y	N	N	N	N	N	N	N	N	N	N	N	N	N	N	N
	chr3	158059019	158059019	T	C	rs1095642	N	N	N	N	N	N	N	N	N	N	N	Y	N	N	N	N	N	N	N	N	N	N	N	N	N	N	N	Y	N	N	N	N	N	N	N	N	N	N	N	N	N	N	N
	chr3	158059954	158059954	C	T	rs4680428	N	N	N	N	N	N	N	N	N	N	N	Y	N	Y	N	N	N	N	N	N	N	N	N	N	N	N	Y	Y	N	N	N	N	N	N	N	N	N	N	Y	N	N	N	N
	chr3	158061563	158061563	TAG	T	chr3:158061563:D	N	N	N	N	N	N	N	N	N	N	N	Y	N	N	N	N	N	N	N	N	N	N	N	N	N	N	N	Y	N	N	N	N	N	N	N	N	N	N	N	N	N	N	N
	chr3	158062027	158062027	G	A	rs2176893	N	N	N	N	N	N	N	N	N	N	N	Y	N	N	N	N	N	N	N	N	N	N	N	N	N	N	N	Y	N	N	N	N	N	N	N	N	N	N	N	N	N	N	N
	chr3	158064909	158064909	T	C	rs827135	N	N	N	N	N	N	N	N	N	N	N	N	N	N	N	N	N	N	N	N	N	N	N	N	N	N	N	N	N	N	N	N	N	N	N	N	N	N	N	N	N	N	N
	chr3	158065671	158065671	T	A	rs6797629	N	N	N	N	N	N	N	N	N	N	N	N	N	N	N	N	N	N	N	N	N	N	N	N	N	N	N	N	N	N	N	N	Y	N	Y	N	Y	N	N	N	N	N	N
	chr3	158066295	158066295	A	T	rs60336101	N	N	N	N	N	N	N	N	N	N	N	N	N	N	N	N	N	N	N	N	N	N	N	N	N	N	N	Y	N	N	N	N	N	N	Y	N	N	N	N	N	N	N	N
	chr3	158066372	158066372	TA	T	chr3:158066372:D	N	N	N	N	N	N	N	N	N	N	N	N	N	N	N	N	N	N	N	N	N	N	N	N	N	N	N	Y	N	N	N	N	N	N	Y	N	N	N	N	N	N	N	N
	chr3	158067237	158067237	C	T	rs6788703	Y	Y	Y	Y	N	N	N	N	N	N	N	Y	N	N	N	N	Y	N	N	N	N	N	N	N	N	N	N	Y	N	N	N	N	N	N	N	N	N	N	N	N	N	N	N
	chr3	158067350	158067350	GTTTTC	G	chr3:158067350:D	N	N	N	N	N	N	N	N	N	N	N	Y	N	N	N	N	Y	N	N	N	N	N	N	N	N	N	N	Y	N	N	N	N	N	N	N	N	N	N	N	N	N	N	N
	chr3	158067678	158067678	A	G	rs7614259	N	N	N	N	N	N	N	N	N	N	N	N	N	N	N	N	N	N	N	N	N	N	N	N	N	N	N	N	N	N	N	N	N	N	N	N	N	N	N	N	N	N	N
	chr3	158068261	158068261	G	C	rs67761009	N	N	N	N	N	N	N	N	N	N	N	N	N	N	N	N	N	N	N	N	N	N	N	N	N	N	N	N	N	N	N	N	N	N	N	N	N	N	N	N	N	N	N
	chr3	158068532	158068532	G	A	rs2222326	N	N	N	N	N	N	N	N	N	N	N	N	N	N	N	N	N	N	N	N	N	N	N	N	N	N	N	N	N	N	N	N	N	N	N	N	N	N	N	N	N	N	N
	chr3	158069107	158069107	C	A	rs6441188	N	N	N	N	N	N	N	N	N	N	Y	N	Y	N	N	Y	N	N	N	N	N	N	N	N	N	N	N	Y	N	N	N	N	N	N	Y	N	N	N	N	N	N	N	N
	chr3	158069197	158069197	C	G	rs827134	N	N	N	N	N	N	N	N	N	N	N	N	N	N	N	N	N	N	N	N	N	N	N	N	N	N	N	Y	N	N	N	N	N	N	Y	N	N	N	N	N	N	N	N
	chr3	158069706	158069706	A	G	rs6773939	N	N	N	N	N	N	N	N	N	N	N	N	N	N	N	N	N	N	N	N	N	N	N	N	N	N	N	Y	N	N	N	N	N	N	N	N	N	N	N	N	N	N	N
	chr3	158070858	158070858	C	T	rs10936131	N	N	N	N	N	N	N	N	N	N	N	N	N	N	N	N	N	N	N	N	N	N	N	N	N	N	N	Y	N	N	N	N	N	N	N	Y	N	N	N	N	N	N	N
	chr3	158071517	158071517	G	A	rs73170326	N	N	N	N	N	N	N	N	N	N	N	Y	N	N	N	N	N	N	N	N	N	N	N	N	N	N	N	Y	N	N	N	N	N	N	N	Y	N	N	N	N	N	N	N
	chr3	158072257	158072257	A	G	rs7610713	N	N	N	N	N	N	N	N	N	N	N	Y	N	N	N	N	N	N	Y	Y	N	N	N	N	N	N	N	Y	N	N	N	N	N	N	N	Y	N	N	N	N	N	N	N
	chr3	158075488	158075488	G	A	rs6800853	Y	Y	Y	Y	N	N	N	N	N	N	N	Y	N	N	N	N	N	N	N	N	N	N	N	N	N	N	N	Y	N	N	N	N	N	N	N	N	N	N	N	N	N	N	N
	chr3	158077344	158077344	G	A	rs9867617	N	N	N	N	N	N	N	N	N	N	N	N	N	N	N	N	N	N	N	N	N	N	N	N	N	N	N	Y	N	N	N	N	N	N	N	N	N	N	N	N	N	N	N
	chr3	158077527	158077527	G	A	rs11717923	N	N	N	N	N	N	N	N	N	N	N	N	N	N	N	N	N	N	N	N	N	N	N	N	N	N	N	Y	N	N	N	N	N	N	N	N	N	N	N	N	N	N	N
	chr3	158077957	158077957	T	C	rs58195752	N	N	N	N	N	N	N	N	N	N	N	N	N	N	N	N	N	N	N	N	N	N	N	N	N	N	N	Y	N	N	N	N	N	N	N	N	N	N	N	N	N	N	N
	chr3	158077995	158077995	C	T	rs9872089	N	N	N	N	N	N	N	N	N	N	N	N	N	N	N	N	N	N	N	N	N	N	N	N	N	N	N	Y	N	N	N	N	N	N	N	N	N	N	N	N	N	N	N
	chr3	158078063	158078063	T	C	rs827106	N	N	N	N	N	N	N	N	N	N	N	N	N	N	N	N	N	N	N	N	N	N	N	N	N	N	N	Y	N	N	N	N	N	N	N	N	N	N	N	N	N	N	N
	chr3	158078646	158078646	C	T	rs73170337	N	N	N	N	N	N	N	N	N	N	N	N	N	N	N	N	N	N	N	N	N	N	N	N	N	N	N	Y	N	N	N	N	N	N	N	N	N	N	N	N	N	N	N
	chr3	158078826	158078826	G	A	rs73170339	N	N	N	N	N	N	N	N	N	N	N	N	N	N	N	N	N	N	N	N	N	N	N	N	N	N	N	Y	N	N	N	N	N	N	N	N	N	N	N	N	N	N	N
	chr3	158080652	158080652	C	T	rs10936132	N	N	N	N	N	N	N	N	N	N	N	N	N	N	N	N	N	N	N	N	N	N	N	N	N	Y	N	Y	N	N	N	N	N	N	N	N	N	N	N	N	N	N	N
	chr3	158080903	158080903	A	G	rs12634807	N	N	N	N	N	N	N	N	N	N	N	N	N	N	N	N	N	N	N	N	N	N	N	N	N	Y	N	Y	N	N	N	N	N	N	N	N	N	N	N	N	N	N	N
	chr3	158081243	158081243	G	A	rs12053861	N	N	N	N	N	N	N	N	N	N	N	N	N	N	N	N	Y	N	N	N	N	N	N	N	N	N	N	Y	N	N	N	N	N	N	N	N	N	N	N	N	N	N	N
	chr3	158082082	158082082	ACTAT	A	chr3:158082082:D	N	N	N	N	N	N	N	N	N	N	N	Y	N	N	N	N	N	N	N	N	N	N	N	Y	N	N	N	Y	N	N	N	N	N	N	N	Y	N	N	N	N	N	N	N
	chr3	158082506	158082506	G	T	rs3845981	N	N	N	N	N	N	N	N	N	N	N	N	N	N	N	N	N	N	N	N	N	N	N	N	N	N	N	N	N	N	N	N	N	N	N	N	N	N	N	N	N	N	N
	chr3	158082955	158082955	A	G	rs58925169	N	N	N	N	N	N	N	N	N	N	N	N	N	N	N	N	N	N	N	N	N	N	N	N	N	N	N	N	N	N	N	N	N	N	N	N	N	N	N	N	N	N	N
	chr3	158083807	158083807	T	C	rs76441152	N	N	N	N	N	N	N	N	N	N	N	Y	N	N	N	N	N	N	N	N	N	N	N	N	N	N	N	N	N	N	N	N	N	N	N	N	N	N	N	N	N	N	N
	chr3	158083918	158083918	G	A	rs138279803	N	N	N	N	N	N	N	N	N	N	N	Y	N	N	N	N	N	N	N	N	N	N	N	N	N	N	N	N	N	N	N	N	N	N	N	N	N	N	N	N	N	N	N
	chr3	158085132	158085132	G	T	rs12639261	N	N	N	N	N	N	N	N	N	N	Y	Y	N	N	N	N	N	N	N	N	N	N	N	N	N	N	N	Y	N	N	N	N	N	N	N	N	N	N	N	N	N	N	N
	chr3	158085253	158085253	C	G	rs9881630	N	N	N	N	N	N	N	N	N	N	Y	Y	N	N	N	N	N	N	N	N	N	N	N	Y	N	N	N	Y	N	N	N	N	N	N	N	N	N	N	N	N	N	N	N
	chr3	158085296	158085296	G	A	rs12639310	N	N	N	N	N	N	N	N	N	N	Y	Y	N	N	N	N	N	N	N	N	N	N	N	Y	N	N	N	Y	N	N	N	N	N	N	N	N	N	N	N	N	N	N	N
	chr3	158085513	158085513	G	A	rs73170346	N	N	N	N	N	N	N	N	N	N	N	Y	N	N	N	N	N	N	N	Y	N	N	N	Y	N	N	N	Y	N	N	N	N	N	N	N	N	N	N	Y	N	N	N	N
	chr3	158087754	158087754	C	T	rs73170348	N	N	N	N	N	N	N	N	N	N	Y	Y	N	N	N	N	N	N	N	Y	N	N	N	Y	N	Y	N	Y	N	N	N	N	N	N	N	Y	N	N	N	N	N	N	N
	chr3	158088596	158088596	A	G	rs12494098	Y	Y	Y	Y	N	N	N	N	N	N	N	N	N	N	N	N	N	N	N	N	N	N	N	N	N	N	N	Y	N	N	N	N	N	N	N	N	N	N	N	N	N	N	N
	chr3	158089089	158089089	C	T	rs4680430	N	N	N	N	N	N	N	N	N	N	N	N	N	N	N	N	N	N	N	N	N	N	N	N	N	N	N	N	N	N	N	N	N	N	N	N	N	N	N	N	N	N	N
	chr3	158089733	158089733	G	C	rs11709804	N	N	N	N	N	N	N	N	N	N	N	N	N	N	N	N	N	N	N	N	N	N	N	N	N	N	N	N	N	N	N	N	N	N	N	N	N	N	N	N	N	N	N
	chr3	158089973	158089973	C	A	rs10936133	N	N	N	N	N	N	N	N	N	N	N	N	N	N	N	N	N	N	N	N	N	N	N	N	N	N	N	N	N	N	N	N	N	N	N	N	N	N	N	N	N	N	N
	chr3	158090123	158090123	A	G	rs10936134	N	N	N	N	N	N	N	N	N	N	N	N	N	N	N	N	N	N	N	N	N	N	N	N	N	N	N	N	N	N	N	N	N	N	N	N	N	N	N	N	N	N	N
	chr3	158090172	158090172	T	C	rs1526190	N	N	N	N	N	N	N	N	N	N	N	N	N	N	N	N	N	N	N	N	N	N	N	N	N	N	N	N	N	N	N	N	N	N	N	N	N	N	N	N	N	N	N
	chr3	158091774	158091774	A	G	rs10936135	N	N	N	N	N	N	N	N	N	N	N	N	N	N	N	N	N	N	N	N	N	N	N	N	N	N	N	Y	N	N	N	N	N	N	N	N	N	N	N	N	N	N	N
	chr3	158092223	158092223	A	C	rs73170352	N	N	N	N	N	N	N	N	N	N	N	N	N	N	N	N	N	N	N	N	N	N	N	N	N	N	N	Y	N	N	N	N	N	N	N	N	N	N	N	N	N	N	N
	chr3	158092541	158092541	C	CATTTTGA	chr3:158092541:I	N	N	N	N	N	N	N	N	N	N	N	N	N	N	N	N	N	N	N	N	N	N	N	N	N	N	N	Y	N	N	N	N	N	N	N	N	N	N	N	N	N	N	N
	chr3	158092801	158092801	G	T	rs6774461	N	N	N	N	N	N	N	N	N	N	N	N	N	N	N	N	N	N	N	N	N	N	N	N	N	N	N	Y	N	N	N	N	N	N	N	N	N	N	N	N	N	N	N
	chr3	158092993	158092993	T	G	rs11718056	N	N	N	N	N	N	N	N	N	N	N	N	N	N	N	N	N	N	N	N	N	N	N	N	N	N	N	N	N	N	N	N	N	N	N	N	N	N	N	N	N	N	N
	chr3	158093021	158093021	A	G	rs6798940	N	N	N	N	N	N	N	N	N	N	N	N	N	N	N	N	N	N	N	N	N	N	N	N	N	N	N	N	N	N	N	N	N	N	N	N	N	N	N	N	N	N	N
	chr3	158093041	158093041	G	A	rs6774676	N	N	N	N	N	N	N	N	N	N	N	N	N	N	N	N	N	N	N	N	N	N	N	N	N	N	N	N	N	N	N	N	N	N	N	N	N	N	N	N	N	N	N
	chr3	158093173	158093173	A	G	rs11706187	N	N	N	N	N	N	N	N	N	N	N	N	N	N	N	N	N	N	N	N	N	N	N	N	N	N	N	N	N	N	N	N	N	N	N	N	N	N	N	N	N	N	N
	chr3	158093469	158093469	G	A	rs11714104	N	N	N	N	N	N	N	N	N	N	N	N	N	N	N	N	N	N	N	N	N	N	N	N	N	N	N	Y	N	N	N	N	N	N	N	N	N	N	N	N	N	N	N
	chr3	158093660	158093660	A	T	rs55969621	N	N	N	N	N	N	N	N	N	N	N	N	N	N	N	N	N	N	N	N	N	N	N	N	N	N	N	Y	N	N	N	N	N	N	N	N	N	N	N	N	N	N	N
	chr3	158093666	158093666	G	A	rs55964653	N	N	N	N	N	N	N	N	N	N	N	N	N	N	N	N	N	N	N	N	N	N	N	N	N	N	N	Y	N	N	N	N	N	N	N	N	N	N	N	N	N	N	N
	chr3	158093870	158093870	C	T	rs9853566	N	N	N	N	N	N	N	N	N	N	N	N	N	N	N	N	N	N	N	N	N	N	N	N	N	N	N	N	N	N	N	N	N	N	N	N	N	N	N	N	N	N	N
	chr3	158094125	158094125	A	T	rs9816143	N	N	N	N	N	N	N	N	N	N	N	N	N	N	N	N	N	N	N	N	N	N	N	N	N	N	N	Y	N	N	N	N	N	N	N	Y	N	N	N	N	N	N	N
	chr3	158094189	158094189	T	G	rs9874003	N	N	N	N	N	N	N	N	N	N	N	N	N	N	N	N	N	N	N	N	N	N	N	N	N	N	N	Y	N	N	N	N	N	N	N	Y	N	N	N	N	N	N	N
	chr3	158094357	158094357	T	A	rs6791431	N	N	N	N	N	N	N	N	N	N	N	N	N	N	N	N	N	N	N	N	N	N	N	N	N	N	N	Y	N	N	N	N	N	N	N	N	N	N	N	N	N	N	N
	chr3	158094422	158094422	C	T	rs6778370	N	N	N	N	N	N	N	N	N	N	N	N	N	N	N	N	N	N	N	N	N	N	N	N	N	N	N	Y	N	N	N	N	N	N	N	N	N	N	N	N	N	N	N
	chr3	158094647	158094647	CA	C	chr3:158094647:D	N	N	N	N	N	N	N	N	N	N	N	N	N	N	N	N	N	N	N	N	N	N	N	N	N	N	N	Y	N	N	N	N	N	N	N	N	N	N	N	N	N	N	N
	chr3	158095220	158095220	G	A	rs28578723	N	N	N	N	N	N	N	N	N	N	N	N	N	N	N	N	N	N	N	N	N	N	N	N	N	N	N	Y	N	N	N	N	N	N	N	N	N	N	N	N	N	N	N
	chr3	158095522	158095522	C	A	rs57519456	N	N	N	N	N	N	N	N	N	N	N	N	N	N	N	N	N	N	N	N	N	N	N	N	N	N	N	Y	N	N	N	N	N	N	N	N	N	N	N	N	N	N	N
	chr3	158096813	158096813	G	C	rs12632998	N	N	N	N	N	N	N	N	N	N	N	Y	N	N	N	N	N	N	N	N	N	N	N	N	N	N	N	Y	N	N	N	N	N	N	N	Y	N	N	N	N	N	N	N
	chr3	158097269	158097269	A	G	rs9879545	N	N	N	N	N	N	N	N	N	N	N	N	N	N	N	N	N	N	N	N	N	N	N	N	N	N	N	Y	N	N	N	N	N	N	N	N	N	N	N	N	N	N	N
	chr3	158097720	158097720	A	C	rs56387731	Y	Y	Y	Y	N	N	N	N	N	N	N	N	N	N	Y	N	N	N	N	N	N	N	N	N	N	N	N	Y	N	N	N	N	N	N	N	Y	N	N	N	N	N	N	N
	chr3	158098163	158098163	T	C	rs9867152	N	N	N	N	N	N	Y	N	N	N	N	Y	N	N	N	N	N	N	N	N	N	N	N	N	Y	N	N	Y	N	N	N	N	N	N	N	Y	N	N	N	N	N	Y	N
	chr3	158098317	158098317	C	T	rs34434866	N	N	N	N	N	N	N	N	N	N	N	Y	N	N	N	N	N	N	N	N	N	N	N	N	N	N	N	Y	N	N	N	N	N	N	N	Y	N	N	N	N	N	N	N
	chr3	158098444	158098444	A	G	rs9809952	N	N	N	N	N	N	N	N	N	N	N	Y	N	Y	N	N	N	N	N	N	N	Y	N	N	N	N	N	Y	N	N	N	N	N	N	N	Y	N	N	N	N	N	N	N
	chr3	158098919	158098919	T	A	rs4680431	N	N	N	N	N	N	N	N	N	N	N	N	N	N	Y	N	N	Y	N	N	N	Y	N	N	N	N	Y	Y	N	N	N	N	N	N	N	Y	N	N	N	N	N	N	N
	chr3	158099176	158099176	C	A	rs7639867	N	N	N	N	N	N	N	N	N	N	N	Y	N	N	N	N	N	N	N	N	N	Y	N	N	N	N	N	Y	N	N	N	N	Y	N	Y	Y	N	N	N	N	N	Y	N
	chr3	158099782	158099782	T	C	rs9873426	N	N	N	N	N	N	N	N	N	N	Y	N	N	N	N	N	N	N	N	N	N	N	N	N	N	N	N	Y	N	N	N	N	Y	N	Y	N	N	N	N	N	N	Y	N
	chr3	158100436	158100436	C	A	rs73170364	N	N	N	N	N	N	N	N	N	N	N	Y	N	N	N	N	Y	N	N	N	N	Y	N	N	N	N	Y	Y	N	N	N	N	Y	Y	N	Y	N	N	N	N	N	N	N
	chr3	158101060	158101060	C	G	rs6767008	N	N	N	N	N	N	N	N	N	N	N	N	N	N	N	Y	N	N	N	N	Y	N	N	N	N	N	N	Y	N	N	N	N	N	N	N	Y	N	N	N	N	N	N	N
	chr3	158101447	158101447	G	A	rs6767494	N	N	N	N	N	N	N	N	N	N	N	N	N	N	N	N	N	N	N	N	N	N	N	N	N	N	N	Y	N	N	N	N	N	N	N	Y	N	N	N	N	N	N	N
	chr3	158104706	158104706	A	G	rs7648196	N	N	N	N	N	N	N	N	N	N	N	Y	N	N	N	N	N	N	N	N	N	N	N	N	N	N	N	Y	N	N	N	N	N	N	N	Y	N	N	N	N	N	N	N
	chr3	158105253	158105253	C	A	rs56123505	Y	Y	Y	Y	N	N	N	N	N	N	N	Y	N	N	N	N	N	N	N	N	N	N	N	N	N	N	Y	Y	N	N	N	N	N	N	N	Y	N	N	N	N	N	N	N
	chr3	158105831	158105831	T	C	rs7641036	Y	Y	Y	Y	N	N	N	N	N	N	N	Y	N	N	N	N	N	N	N	Y	N	N	N	N	N	N	N	Y	N	N	N	N	N	N	N	Y	N	N	N	N	N	N	N
	chr3	158106513	158106513	C	T	rs4680432	Y	Y	Y	Y	N	N	N	N	N	N	N	N	N	N	N	N	N	N	N	N	N	N	N	N	N	N	N	Y	N	N	N	N	N	N	N	Y	N	N	N	N	N	N	N
	chr3	158106764	158106764	A	C	rs11719188	N	N	N	N	N	N	N	N	N	N	N	N	N	N	N	N	N	N	N	N	N	N	N	N	N	N	N	Y	N	N	N	N	N	N	N	Y	N	N	N	N	N	N	N
	chr3	158107097	158107097	A	T	rs7426603	N	N	N	N	N	N	N	N	N	N	N	N	N	N	N	N	N	N	N	N	N	N	N	N	N	N	N	Y	N	N	N	N	N	N	N	N	N	N	N	N	N	N	N
	chr3	158107180	158107180	G	A	rs7430565	N	N	N	N	N	N	N	N	N	N	N	N	N	N	N	N	N	N	N	N	N	N	N	N	N	N	N	Y	N	N	N	N	N	N	N	N	N	N	N	N	N	N	N
	chr3	158108044	158108044	A	G	rs6441193	N	N	N	N	N	N	N	N	N	N	N	N	N	N	N	N	N	N	N	N	N	N	N	N	N	N	N	Y	N	N	N	N	N	N	N	N	N	N	N	N	N	N	N
	chr3	158108089	158108089	A	G	rs6414388	N	N	N	N	N	N	N	N	N	N	N	N	N	N	N	N	N	N	N	N	N	N	N	N	N	N	N	Y	N	N	N	N	N	N	N	N	N	N	N	N	N	N	N
	chr3	158108138	158108138	G	A	rs6414389	N	N	N	N	N	N	N	N	N	N	N	N	N	N	N	N	N	N	N	N	N	N	N	N	N	N	N	Y	N	N	N	N	N	N	N	N	N	N	N	N	N	N	N
	chr3	158108144	158108144	A	G	rs6414390	N	N	N	N	N	N	N	N	N	N	N	N	N	N	N	N	N	N	N	N	N	N	N	N	N	N	N	Y	N	N	N	N	N	N	N	N	N	N	N	N	N	N	N
	chr3	158108932	158108932	A	G	rs12629587	N	N	N	N	N	N	N	N	N	N	N	N	N	N	N	N	N	N	N	N	N	N	N	N	N	N	N	N	N	N	N	N	N	N	N	N	N	N	N	N	N	N	N
	chr3	158109379	158109379	T	A	rs2362965	Y	Y	Y	Y	N	N	N	N	N	N	N	N	N	N	N	N	N	N	N	N	Y	N	N	N	N	N	N	Y	N	N	N	N	N	N	N	N	N	N	N	N	N	N	N
	chr3	158109463	158109463	A	T	rs12053865	Y	Y	Y	Y	N	N	N	N	N	N	N	N	N	N	N	N	N	N	N	N	Y	N	N	N	N	N	N	Y	N	N	N	N	N	N	N	N	N	N	N	N	N	N	N
	chr3	158109724	158109724	A	C	rs12053869	N	N	N	N	N	N	N	N	N	N	N	N	N	N	N	N	N	N	N	N	N	N	N	N	N	N	N	Y	N	N	N	N	N	N	N	N	N	N	N	N	N	N	N
	chr3	158110487	158110487	A	G	rs7650256	N	N	N	N	N	N	N	N	N	N	N	N	N	N	N	N	N	N	N	N	N	N	N	N	N	N	N	N	N	N	N	N	N	N	N	N	N	N	N	N	N	N	N
	chr3	158110709	158110709	T	C	rs7640075	N	N	N	N	N	N	N	N	N	N	N	N	N	N	N	N	N	N	N	N	N	N	N	N	N	N	N	N	N	N	N	N	N	N	N	N	N	N	N	N	N	N	N
	chr3	158111325	158111325	C	G	rs67385174	N	N	N	N	N	N	N	N	N	N	N	N	N	N	N	N	N	N	N	N	N	N	N	N	N	N	N	Y	N	N	N	N	N	N	N	N	N	N	N	N	N	N	N
	chr3	158111368	158111368	T	A	rs73170373	N	N	N	N	N	N	N	N	N	N	N	N	N	N	N	N	N	N	N	N	N	N	N	N	N	N	N	Y	N	N	N	N	N	N	N	N	N	N	N	N	N	N	N
	chr3	158111936	158111936	T	C	rs28820925	N	N	N	N	N	N	N	N	N	N	N	N	N	N	N	N	N	N	N	N	N	N	N	N	N	N	N	N	N	N	N	N	N	N	N	N	N	N	N	N	N	N	N
	chr3	158111978	158111978	C	T	rs113849803	N	N	N	N	N	N	N	N	N	N	N	N	N	N	N	N	N	N	N	N	N	N	N	N	N	N	N	N	N	N	N	N	N	N	N	N	N	N	N	N	N	N	N
	chr3	158113822	158113822	A	C	rs73170375	N	N	N	N	N	N	N	N	N	N	N	N	N	N	N	N	N	N	N	N	N	N	N	N	N	N	N	Y	N	N	N	N	N	N	N	N	Y	N	N	N	N	N	N
	chr3	158115253	158115253	C	A	rs939114	N	N	N	N	N	N	N	N	N	N	N	N	N	N	N	N	N	N	N	N	N	N	N	N	N	N	N	N	N	N	N	N	N	N	N	N	N	N	N	N	N	N	N
	chr3	158115915	158115915	G	T	rs11716327	N	N	N	N	N	N	N	N	N	N	N	N	N	N	N	N	N	N	N	N	N	N	N	N	N	N	N	Y	N	N	N	N	N	N	N	N	N	N	N	N	N	N	N
	chr3	158116453	158116453	T	C	rs9880806	N	N	N	N	N	N	N	N	N	N	N	N	N	N	N	N	N	N	N	N	N	N	N	N	N	N	N	N	N	N	N	N	N	N	N	N	N	N	N	N	N	N	N
	chr3	158117700	158117700	T	C	rs9811217	Y	Y	Y	Y	N	N	N	N	N	N	N	Y	N	Y	N	N	N	N	N	N	N	N	N	N	N	N	N	Y	N	N	N	N	N	N	N	Y	N	N	N	N	N	N	N
	chr3	158117844	158117844	G	C	rs9870731	Y	Y	Y	Y	N	N	N	N	N	N	N	Y	N	N	N	N	N	N	N	N	N	N	N	N	N	N	N	Y	N	N	N	N	N	N	N	Y	N	N	N	N	N	N	N
	chr3	158118456	158118456	T	C	rs4516653	N	N	N	N	N	N	N	N	N	N	N	Y	N	N	N	N	N	N	N	Y	N	N	N	N	N	N	N	Y	N	N	N	N	N	Y	N	N	N	N	N	Y	N	N	N
	chr3	158118668	158118668	A	C	rs4402974	N	N	N	N	N	N	N	N	N	N	N	Y	N	N	N	N	N	N	N	Y	N	N	N	N	N	N	N	Y	N	N	N	N	N	Y	N	Y	N	N	N	Y	N	N	N
	chr3	158118930	158118930	A	C	rs73170384	N	N	N	N	N	N	N	N	N	N	N	Y	N	N	N	N	N	N	N	Y	N	Y	N	N	N	N	N	Y	N	N	N	N	N	N	N	Y	N	N	Y	N	N	N	N
	chr3	158119238	158119238	C	A	rs9876322	N	N	N	N	N	N	N	N	N	N	Y	Y	N	N	N	N	N	N	N	N	N	N	N	N	N	N	N	Y	N	N	N	N	N	N	N	Y	N	N	N	N	N	N	N
	chr3	158119655	158119655	C	T	rs10446336	N	N	N	N	N	N	N	N	N	N	Y	Y	N	N	N	N	N	N	N	Y	Y	Y	N	N	N	N	N	Y	N	N	N	N	N	N	Y	Y	N	N	N	N	N	N	N
	chr3	158120433	158120433	G	A	rs9882274	N	N	N	N	N	N	N	N	N	N	Y	Y	N	Y	Y	N	N	N	N	Y	N	Y	N	N	N	N	N	Y	N	Y	N	N	N	Y	Y	Y	N	N	N	N	Y	Y	N
	chr3	158120774	158120774	AT	A	chr3:158120774:D	Y	Y	Y	Y	N	N	N	N	N	N	Y	Y	N	Y	Y	N	N	N	N	Y	Y	Y	N	Y	N	N	Y	Y	Y	Y	N	Y	N	Y	Y	Y	N	Y	N	Y	Y	Y	N
	chr3	158123891	158123891	G	A	rs7652970	N	N	N	N	N	N	N	N	N	N	N	N	N	N	N	Y	N	N	N	N	N	N	N	Y	Y	N	N	Y	N	N	N	N	N	N	Y	Y	N	N	N	N	N	N	N
	chr3	158123904	158123904	A	G	rs7630443	N	N	N	N	N	N	N	N	N	N	N	N	N	N	N	Y	N	N	N	N	N	N	N	Y	Y	N	N	Y	N	N	N	N	N	N	Y	Y	N	N	N	N	N	N	N
	chr3	158124543	158124543	T	C	rs4679827	N	N	N	N	N	N	N	N	N	N	N	Y	Y	Y	N	Y	N	N	Y	Y	N	Y	N	Y	Y	N	Y	Y	N	N	Y	N	N	Y	Y	Y	N	N	Y	N	N	Y	N
	chr3	158124944	158124944	A	G	rs12633594	N	N	N	N	N	N	N	N	N	N	N	Y	Y	Y	N	Y	Y	N	N	Y	N	Y	N	Y	Y	N	Y	Y	N	N	Y	N	Y	Y	Y	Y	N	N	N	N	Y	N	N
	chr3	158125946	158125946	A	G	rs2362968	Y	Y	Y	Y	N	N	N	N	N	N	N	Y	N	Y	Y	Y	N	N	N	Y	Y	Y	N	Y	Y	N	Y	Y	N	N	N	N	N	Y	Y	Y	N	N	N	N	N	Y	N
	chr3	158126282	158126282	T	C	rs12107103	Y	Y	Y	Y	N	N	N	N	N	N	Y	Y	Y	Y	Y	Y	Y	N	Y	Y	N	Y	N	Y	N	N	Y	Y	Y	Y	Y	N	N	Y	Y	Y	N	N	Y	Y	N	Y	N
	chr3	158126327	158126327	T	G	rs12107104	Y	Y	Y	Y	N	N	N	N	N	N	Y	Y	Y	Y	Y	Y	Y	N	Y	Y	N	Y	N	Y	N	N	Y	Y	Y	Y	Y	N	N	Y	Y	Y	N	N	Y	Y	N	Y	N
	chr3	158127517	158127517	GGAT	G	chr3:158127517:D	N	N	N	N	N	N	N	N	N	N	N	Y	N	N	N	N	N	N	N	Y	N	Y	N	Y	N	N	N	Y	N	N	N	N	N	Y	N	Y	N	N	N	N	N	N	N
	chr3	158128357	158128357	G	C	rs2362969	N	N	N	N	N	N	N	N	N	N	N	N	N	N	N	N	N	N	N	N	N	N	N	N	N	N	N	Y	N	N	N	N	N	N	N	N	N	N	N	N	N	N	N
	chr3	158128951	158128951	A	G	rs11716969	N	N	N	N	N	N	N	N	N	N	N	Y	N	N	N	N	N	N	N	N	N	N	N	N	N	N	N	Y	N	N	N	N	N	N	N	Y	N	N	N	N	N	N	N
	chr3	158129803	158129803	T	G	rs9847045	N	N	N	N	N	N	N	N	N	N	N	N	N	N	N	N	N	N	N	N	N	N	N	N	N	N	N	Y	N	N	N	N	N	N	N	N	N	N	N	N	N	N	N
	chr3	158129855	158129855	T	A	rs9850856	N	N	N	N	N	N	N	N	N	N	N	N	N	N	N	N	N	N	N	N	N	N	N	N	N	N	N	Y	N	N	N	N	N	N	N	N	N	N	N	N	N	N	N
	chr3	158130643	158130643	G	T	rs2362970	N	N	N	N	N	N	N	N	N	N	N	N	N	N	N	N	N	N	N	N	N	N	N	N	N	N	N	Y	N	N	N	N	N	N	N	N	N	N	N	N	N	N	N
	chr3	158130790	158130790	A	G	rs12637649	N	N	N	N	N	N	N	N	N	N	N	N	N	N	N	N	N	N	N	N	N	N	N	N	N	N	N	Y	N	N	N	N	N	N	N	N	N	N	N	N	N	N	N
	chr3	158130851	158130851	A	G	rs12638169	N	N	N	N	N	N	N	N	N	N	N	N	N	N	N	N	N	N	N	N	N	N	N	N	N	N	N	Y	N	N	N	N	N	N	N	N	N	N	N	N	N	N	N
	chr3	158132588	158132588	A	T	rs4679828	N	N	N	N	N	N	N	N	N	N	N	N	N	N	N	N	N	N	N	N	N	N	N	N	N	N	N	N	N	N	N	N	N	N	N	N	N	N	N	N	N	N	N
	chr3	158133270	158133270	A	G	rs12629125	N	N	N	N	N	N	N	N	N	N	N	N	N	N	N	N	N	N	N	N	N	N	N	Y	N	N	N	Y	N	N	N	N	N	N	N	Y	N	N	N	N	N	N	N
	chr3	158133307	158133307	T	G	rs7632059	N	N	N	N	N	N	N	N	N	N	N	N	N	N	N	N	N	N	N	N	N	N	N	N	N	N	N	Y	N	N	N	N	N	N	N	Y	N	N	N	N	N	N	N
	chr3	158134920	158134920	A	C	rs11717725	N	N	N	N	N	N	N	N	N	N	N	N	N	N	Y	N	N	N	N	N	N	N	N	N	N	N	N	Y	N	N	N	N	N	N	N	N	N	N	N	N	N	N	N
	chr3	158135257	158135257	A	G	rs17627933	N	N	N	N	N	N	N	N	N	N	N	N	N	N	N	N	N	N	N	N	N	N	N	N	N	N	N	Y	N	N	N	N	N	N	N	N	N	N	N	N	N	N	N
	chr3	158136848	158136848	G	A	rs4680433	N	N	N	N	N	N	N	N	N	N	N	N	N	N	N	N	N	N	N	N	N	N	N	N	N	N	N	Y	N	N	N	N	N	N	Y	N	N	N	N	N	N	N	N
	chr3	158137884	158137884	C	T	rs9845388	N	N	N	N	Y	N	N	N	N	N	N	N	N	N	N	N	N	N	N	N	Y	N	N	N	N	N	N	Y	N	N	N	N	N	N	Y	N	Y	Y	N	Y	N	N	N
	chr3	158138728	158138728	T	C	rs6806702	N	N	N	N	Y	N	N	N	N	N	N	N	N	N	N	N	N	N	N	N	Y	N	N	N	N	Y	N	N	N	N	N	N	N	N	Y	N	Y	Y	N	N	N	N	N
	chr3	158138935	158138935	T	C	rs10936139	N	N	N	N	N	N	N	N	N	N	N	N	N	N	N	N	N	N	N	N	Y	N	N	N	N	Y	N	N	N	N	N	N	N	N	Y	N	Y	Y	N	N	N	N	N
	chr3	158143726	158143726	G	A	rs11719124	N	N	N	N	N	N	N	N	N	N	N	N	N	N	N	N	N	N	N	N	N	N	N	N	N	N	N	N	N	N	N	N	N	N	N	N	N	N	N	N	N	N	N
	chr3	158144223	158144223	A	G	rs73172105	N	N	N	N	N	N	N	N	N	N	N	N	N	N	N	N	N	N	N	N	N	N	N	N	N	N	N	Y	N	N	N	N	N	N	N	N	N	N	N	N	N	N	N
	chr3	158144264	158144264	C	T	rs9877909	N	N	N	N	N	N	N	N	N	N	N	N	N	N	N	N	N	N	N	N	N	N	N	N	N	N	N	Y	N	N	N	N	N	N	N	N	N	N	N	N	N	N	N
	chr3	158147099	158147099	C	T	rs113544397	N	N	N	N	N	N	N	N	N	N	N	N	N	N	N	N	N	N	N	N	N	N	N	N	N	N	N	N	N	N	N	N	N	N	N	N	N	N	N	N	N	N	N
	chr3	158148169	158148169	C	G	rs9870802	N	N	N	N	N	N	N	N	N	N	N	N	N	N	N	N	Y	N	N	Y	N	N	N	Y	N	N	N	Y	N	N	N	N	N	N	Y	Y	Y	Y	N	N	N	N	N
	chr3	158149060	158149060	C	CAA	chr3:158149060:I	N	N	N	N	N	N	N	N	N	N	N	Y	N	N	N	N	Y	N	N	N	Y	Y	N	N	N	N	Y	Y	N	N	N	N	Y	N	Y	Y	Y	Y	N	N	N	N	N
	chr3	158149065	158149065	T	G	rs77879537	N	N	N	N	N	N	N	N	N	N	N	Y	N	N	N	N	Y	N	N	N	Y	Y	N	N	N	N	Y	Y	N	N	N	N	Y	N	Y	Y	Y	Y	N	N	N	N	N
	chr3	158149561	158149561	G	A	rs12496934	N	N	N	N	N	N	N	N	N	N	N	Y	N	N	N	N	N	N	N	Y	N	N	N	Y	N	N	Y	Y	N	N	N	N	N	N	Y	Y	Y	Y	Y	N	N	Y	N
	chr3	158150843	158150843	T	C	rs7610691	N	N	N	N	N	N	N	N	N	N	N	Y	N	N	N	N	N	N	N	N	Y	N	N	N	N	N	Y	Y	N	N	N	N	N	N	Y	Y	Y	Y	N	N	N	N	N
	chr3	158151746	158151746	T	C	rs6441195	N	N	N	N	N	N	N	N	N	N	N	Y	N	N	N	N	Y	N	N	N	Y	N	N	N	N	N	N	Y	N	N	N	N	N	Y	Y	Y	N	Y	N	N	N	N	N
	chr3	158152073	158152073	G	A	rs11707386	N	N	N	N	N	N	N	N	N	N	N	N	N	N	N	N	Y	N	N	N	Y	N	N	N	N	N	N	Y	N	N	N	N	N	N	Y	Y	N	Y	N	N	N	N	N
	chr3	158153016	158153016	T	A	rs4680434	N	N	N	N	N	N	N	N	N	N	N	Y	N	N	N	N	Y	N	N	Y	Y	N	N	Y	N	Y	N	Y	N	N	N	N	N	N	Y	Y	N	N	N	N	N	Y	N
	chr3	158153560	158153560	G	A	rs9823076	N	N	N	N	N	N	N	N	N	N	N	Y	N	N	N	N	Y	N	N	N	N	Y	N	N	N	N	N	Y	N	N	N	N	N	Y	Y	Y	N	N	N	N	N	N	N
	chr3	158153792	158153792	T	A	rs9843089	N	N	N	N	N	N	N	N	N	N	N	Y	N	N	N	N	N	N	N	N	N	N	N	N	N	N	N	Y	N	N	N	N	N	Y	N	Y	N	N	N	N	N	N	N
	chr3	158154206	158154206	T	A	rs9847460	Y	Y	Y	Y	N	N	N	N	N	N	N	N	N	N	N	N	N	N	N	N	N	N	N	N	N	N	N	Y	N	N	N	N	N	N	Y	Y	N	N	N	N	N	N	N
	chr3	158154818	158154818	ATT	A	chr3:158154818:D	N	N	N	N	N	N	N	N	N	N	N	N	N	N	N	N	N	N	N	N	N	N	N	N	N	N	N	Y	N	N	N	N	N	N	N	Y	N	N	N	N	N	N	N
	chr3	158156053	158156053	A	G	rs77844764	N	N	N	N	N	N	N	N	N	N	N	N	N	N	N	N	N	N	N	N	N	N	N	N	N	N	N	N	N	N	N	N	N	N	N	N	N	N	N	N	N	N	N
	chr3	158156237	158156237	G	A	rs141497808	N	N	N	N	N	N	N	N	N	N	N	N	N	N	N	N	N	N	N	N	N	N	N	N	N	N	N	N	N	N	N	N	N	N	N	N	N	N	N	N	N	N	N
	chr3	158156663	158156663	G	GA	chr3:158156663:I	N	N	N	N	N	N	N	N	N	N	N	N	N	N	N	N	N	N	N	N	N	N	N	N	N	N	N	N	N	N	N	N	N	N	N	N	N	N	N	N	N	N	N
	chr3	158156827	158156827	A	T	rs6441197	N	N	N	N	N	N	N	N	N	N	N	N	N	N	N	N	N	N	N	N	N	N	N	N	N	N	N	N	N	N	N	N	N	N	N	N	N	N	N	N	N	N	N
	chr3	158157980	158157980	GTTCT	G	chr3:158157980:D	N	N	N	N	N	N	N	N	N	N	N	N	N	N	N	N	N	N	N	N	N	N	N	N	N	N	N	Y	N	N	N	N	N	N	N	N	N	N	N	N	N	N	N
	chr3	158158365	158158365	G	A	rs4680435	N	N	N	N	N	N	N	N	N	N	Y	N	N	N	N	N	N	N	N	N	N	N	N	N	Y	N	N	Y	N	N	N	N	N	N	N	N	N	N	N	N	N	N	N
	chr3	158159317	158159317	G	A	rs4680436	N	N	N	N	N	N	N	N	N	N	N	N	N	N	N	N	N	N	N	N	N	N	N	N	N	N	N	Y	N	N	N	N	N	N	N	Y	N	N	N	N	N	Y	N
	chr3	158161499	158161499	T	C	rs6441198	N	N	N	N	N	N	N	N	N	N	N	N	N	N	N	N	N	N	N	N	N	N	N	N	N	N	N	Y	N	N	N	N	N	N	N	N	N	N	N	N	N	N	N
	chr3	158162328	158162328	TA	T	chr3:158162328:D	N	N	N	N	N	N	N	N	N	N	N	N	N	N	N	N	N	N	N	N	N	N	N	N	N	N	N	N	N	N	N	N	N	N	N	N	N	N	N	N	N	N	N
	chr3	158162612	158162612	C	T	rs74620012	N	N	N	N	N	N	N	N	N	N	N	N	N	N	N	N	N	N	N	N	N	N	N	N	N	N	N	N	N	N	N	N	N	N	N	N	N	N	N	N	N	N	N
	chr3	158162996	158162996	A	G	rs7641954	N	N	N	N	N	N	N	N	N	N	N	N	N	N	N	N	N	N	N	N	N	N	N	N	N	N	N	N	N	N	N	N	N	N	N	N	N	N	N	N	N	N	N
	chr3	158163628	158163628	A	G	rs6800887	N	N	N	N	N	N	N	N	N	N	N	N	N	N	N	N	N	N	N	N	N	N	N	N	N	N	N	Y	N	N	N	N	N	N	N	Y	N	N	N	N	N	N	N
	chr3	158164073	158164073	G	GT	chr3:158164073:I	N	N	N	N	N	N	N	N	N	N	Y	Y	N	N	N	N	N	N	N	Y	N	N	N	N	N	N	Y	Y	N	N	N	N	N	N	Y	Y	N	Y	N	Y	N	N	N
	chr3	158164288	158164288	A	G	rs4289388	N	N	N	N	N	N	N	N	N	N	N	Y	N	N	N	Y	N	N	N	Y	N	N	N	N	N	N	Y	Y	N	N	N	N	N	N	Y	Y	N	Y	N	Y	N	Y	N
	chr3	158166045	158166045	TGA	T	chr3:158166045:D	N	N	N	N	N	N	N	N	N	N	N	Y	N	N	N	N	N	N	N	N	N	N	N	N	N	N	N	Y	N	N	N	N	N	N	N	Y	Y	Y	N	N	N	Y	N
	chr3	158166097	158166097	T	C	rs12493128	N	N	N	N	N	N	N	N	N	N	N	Y	N	N	N	N	N	N	N	N	N	N	N	N	N	N	N	Y	N	N	N	N	N	N	N	Y	Y	Y	N	N	N	Y	N
	chr3	158167418	158167418	A	T	rs28593718	N	N	N	N	N	N	N	N	N	N	N	Y	N	N	N	N	N	N	N	N	N	N	N	N	Y	N	N	Y	N	N	N	N	N	N	Y	Y	N	N	N	N	N	N	N
	chr3	158170122	158170122	A	G	rs4680437	N	N	N	N	N	N	N	N	N	N	N	Y	N	N	N	N	N	N	N	Y	N	N	N	N	N	N	N	Y	N	N	N	N	Y	N	N	Y	N	N	N	N	N	Y	N
	chr3	158170996	158170996	C	T	rs28522438	N	N	N	N	N	N	N	N	N	N	N	N	N	N	N	N	N	N	N	N	N	N	N	N	N	N	N	Y	N	N	N	N	N	N	N	Y	N	N	N	N	N	N	N
	chr3	158171454	158171454	C	G	rs12636560	N	N	N	N	N	N	N	N	N	N	N	Y	N	N	N	N	N	N	N	N	N	N	N	N	N	N	N	Y	N	N	N	N	N	N	N	N	N	N	N	N	N	N	N
	chr3	158173566	158173566	C	G	rs9872889	N	N	N	N	N	N	N	N	N	N	N	N	N	N	N	N	N	N	N	N	N	N	N	N	N	N	N	Y	N	N	N	N	N	N	N	Y	N	N	N	N	N	N	N
	chr3	158178324	158178324	G	A	rs6441201	N	N	N	N	N	N	N	N	N	N	Y	Y	N	N	N	N	N	N	N	N	N	N	N	N	N	Y	N	Y	N	N	N	N	N	N	N	Y	N	N	N	N	N	Y	N
	chr3	158179237	158179237	C	A	rs12496767	N	N	N	N	N	N	N	N	N	N	N	Y	N	N	N	N	N	N	N	N	N	N	N	N	N	N	N	Y	N	N	N	N	Y	N	N	Y	N	N	N	N	N	Y	N
	chr3	158182390	158182390	C	CTT	chr3:158182390:I	Y	Y	Y	Y	N	N	N	N	N	N	N	Y	N	N	N	N	N	N	N	N	N	N	N	Y	N	N	N	Y	N	N	N	N	N	Y	N	Y	N	N	N	N	N	N	N
	chr3	158186335	158186335	T	C	rs6780782	N	N	N	N	N	N	N	N	N	N	N	N	N	N	N	N	N	N	N	N	N	N	N	N	N	N	N	Y	N	N	N	N	N	N	Y	Y	N	N	N	N	N	N	N
	chr3	158190313	158190313	A	G	rs7649463	N	N	N	N	N	N	N	N	N	N	N	N	N	N	N	N	N	N	N	N	N	N	N	N	N	N	Y	Y	N	N	N	N	N	N	Y	N	N	N	N	N	N	N	N
	chr3	158193667	158193667	G	A	rs1595030	Y	Y	Y	Y	N	N	N	N	N	N	N	Y	N	N	N	N	N	N	N	Y	N	N	N	N	N	N	N	Y	N	N	N	N	N	N	N	Y	N	N	N	N	N	N	N
	chr3	158194140	158194140	G	A	rs6441203	Y	Y	Y	Y	N	N	N	N	N	N	N	N	N	N	N	N	N	N	N	Y	N	N	N	N	N	N	N	Y	N	N	N	N	N	N	N	Y	N	N	N	N	N	N	N
	chr3	158194685	158194685	C	T	rs11714821	N	N	N	N	N	N	N	N	N	N	N	Y	N	N	N	N	N	N	N	N	N	N	N	N	N	N	N	Y	N	N	N	N	N	N	N	Y	N	N	N	N	N	N	N
	chr3	158194720	158194720	G	A	rs11714869	N	N	N	N	N	N	N	N	N	N	N	Y	N	N	N	N	N	N	N	N	N	N	N	N	N	N	N	Y	N	N	N	N	N	N	N	Y	N	N	N	N	N	N	N
	chr3	158195395	158195395	G	A	rs6780896	Y	Y	Y	Y	N	N	N	N	N	N	N	N	N	N	N	N	N	N	N	N	N	N	N	N	N	N	N	Y	N	N	N	N	N	N	N	Y	N	N	N	N	N	N	N
	chr3	158195550	158195550	C	A	rs6783284	N	N	N	N	N	N	N	N	N	N	N	N	N	N	N	N	N	N	N	N	N	N	N	N	N	N	N	Y	N	N	N	N	N	N	N	N	N	N	N	N	N	N	N
	chr3	158200213	158200213	T	A	rs6441204	Y	Y	Y	Y	N	N	N	N	N	N	Y	Y	N	N	Y	Y	N	N	Y	Y	N	Y	N	Y	Y	Y	Y	Y	N	Y	N	N	N	Y	Y	Y	N	N	N	Y	Y	Y	N
	chr3	158200575	158200575	T	A	rs6778202	Y	Y	Y	Y	N	N	N	N	N	N	Y	Y	Y	N	N	Y	N	N	N	Y	N	N	N	Y	Y	Y	Y	Y	N	Y	N	N	N	Y	Y	Y	N	N	N	Y	N	Y	N
	chr3	158200869	158200869	C	G	rs939117	Y	Y	Y	Y	N	N	N	N	N	N	Y	Y	Y	N	Y	Y	N	N	Y	Y	N	Y	N	Y	Y	Y	Y	Y	N	Y	N	N	N	Y	Y	Y	N	N	N	Y	N	Y	N
	chr3	158203468	158203468	T	C	rs10936146	Y	Y	Y	Y	N	N	N	N	N	N	Y	Y	N	N	N	N	N	N	N	Y	N	Y	N	N	N	Y	Y	Y	N	N	N	N	Y	N	Y	Y	N	N	N	N	N	N	N
	chr3	158203794	158203794	A	C	rs9835244	Y	Y	Y	Y	N	N	N	N	N	N	Y	Y	N	N	N	Y	N	N	N	Y	N	N	N	Y	N	Y	Y	Y	N	N	N	N	Y	N	Y	Y	N	N	N	N	N	Y	N
	chr3	158205089	158205089	G	A	rs77496824	N	N	N	N	N	N	N	N	N	N	Y	Y	N	N	N	N	N	N	N	Y	N	Y	N	N	N	Y	Y	Y	N	N	N	N	N	N	Y	Y	N	N	N	N	N	Y	N
	chr3	158206783	158206783	G	T	rs1978781	Y	Y	Y	Y	N	N	N	N	N	N	Y	Y	Y	N	N	Y	N	N	N	Y	N	Y	N	Y	Y	Y	Y	Y	N	Y	N	N	N	Y	Y	Y	N	N	N	N	N	Y	N
	chr3	158208076	158208076	C	T	rs4680439	N	N	N	N	N	N	N	N	N	N	Y	Y	Y	N	N	Y	N	N	N	Y	N	Y	N	Y	N	Y	Y	Y	N	N	N	N	N	N	Y	Y	N	N	N	Y	Y	Y	N
	chr3	158208560	158208560	T	C	rs1369562	N	N	N	N	N	N	N	N	N	N	N	Y	Y	N	N	Y	N	N	N	Y	N	N	N	N	N	N	Y	Y	N	N	N	N	N	N	N	Y	N	N	N	N	Y	Y	N
	chr3	158209066	158209066	A	G	rs4431160	N	N	N	N	N	N	N	N	N	N	N	Y	N	N	N	N	N	N	N	Y	N	N	N	N	N	N	Y	Y	N	N	N	N	N	N	N	Y	N	N	Y	N	Y	Y	N
	chr3	158209553	158209553	T	A	rs4510417	N	N	N	N	N	N	N	N	N	N	Y	Y	N	N	N	N	N	N	N	Y	N	N	N	N	N	N	Y	Y	N	N	N	N	N	N	N	Y	N	N	N	N	N	Y	N
	chr3	158209650	158209650	A	C	rs9812624	N	N	N	N	N	N	N	N	N	N	Y	Y	N	N	N	N	N	N	N	Y	N	N	N	N	N	N	Y	Y	N	N	N	N	N	N	N	Y	N	N	N	N	N	Y	N
	chr3	158211291	158211291	C	T	rs1978779	N	N	N	N	N	N	N	N	N	N	N	Y	N	N	N	N	N	N	N	Y	N	N	N	N	N	Y	Y	Y	N	N	N	N	N	Y	N	Y	N	N	N	N	N	Y	N
	chr3	158212019	158212019	G	A	rs9865460	N	N	N	N	N	N	N	N	N	N	Y	Y	N	N	N	N	N	N	N	Y	N	N	N	N	N	N	N	Y	N	N	N	N	N	N	N	Y	N	N	N	N	N	N	N
	chr3	158212055	158212055	T	C	rs9810114	N	N	N	N	N	N	N	N	N	N	Y	N	N	N	N	N	N	N	N	Y	N	N	N	N	N	N	N	Y	N	N	N	N	N	N	N	Y	N	N	N	N	N	N	N
	chr3	158214471	158214471	C	T	rs6795376	N	N	N	N	N	N	N	N	N	N	N	Y	N	N	N	N	N	N	N	N	N	N	N	N	N	N	Y	Y	N	N	N	N	N	N	N	Y	N	N	N	N	Y	N	N
	chr3	158215141	158215141	T	C	rs11719037	N	N	N	N	N	N	N	N	N	N	N	N	N	N	N	N	N	N	N	N	N	N	N	N	N	N	N	N	N	N	N	N	N	N	N	N	N	N	N	N	N	N	N
	chr3	158215542	158215542	T	C	rs6762860	N	N	N	N	N	N	N	N	N	N	N	N	N	N	N	N	N	N	N	N	N	N	N	N	N	N	N	N	N	N	N	N	N	N	N	N	N	N	N	N	N	N	N
	chr3	158219834	158219834	G	T	rs12638438	N	N	N	N	N	N	N	N	N	N	N	N	N	N	N	N	N	N	N	N	N	N	N	N	N	N	N	N	N	N	N	N	N	N	N	N	N	N	N	N	N	N	N
	chr3	158221710	158221710	C	G	rs9810887	N	N	N	N	N	N	N	N	N	N	N	Y	N	N	N	N	N	N	N	N	N	N	N	N	N	N	N	Y	N	N	N	N	N	N	Y	N	N	N	N	N	N	N	N
	chr3	158222436	158222436	A	G	rs7623732	N	N	N	N	N	N	N	N	N	N	N	Y	N	N	N	N	N	N	N	N	N	N	N	N	N	N	N	Y	N	N	N	N	N	N	Y	Y	N	N	N	N	Y	N	N
	chr3	158222838	158222838	G	A	rs7648618	N	N	N	N	N	N	N	N	N	N	N	Y	N	N	N	N	N	N	N	N	N	N	N	N	N	N	N	N	N	N	N	N	N	N	N	Y	N	N	N	N	N	N	N
	chr3	158223291	158223291	A	G	rs9858318	N	N	N	N	N	N	N	N	N	N	N	Y	N	N	N	N	N	N	N	N	N	N	N	N	N	N	N	Y	N	N	N	N	N	N	N	Y	N	N	N	N	N	N	N
	chr3	158223794	158223794	A	G	rs9859129	N	N	N	N	N	N	N	N	N	N	N	Y	N	N	N	N	N	N	N	N	N	N	N	N	N	N	N	Y	N	N	N	N	N	N	N	Y	N	N	N	N	N	Y	N
	chr3	158225999	158225999	G	C	rs9883657	N	N	N	N	N	N	N	N	N	N	N	Y	N	N	N	N	N	N	N	N	N	N	N	N	N	N	N	N	N	N	N	Y	N	Y	N	Y	N	N	N	N	N	Y	N
	chr3	158226886	158226886	A	G	rs12634907	N	N	N	N	N	N	N	N	N	N	N	N	N	N	N	N	N	N	N	N	N	N	N	N	N	N	N	N	N	N	N	N	N	Y	Y	N	N	N	N	N	N	N	N
	chr3	158228272	158228272	C	T	rs9819134	N	N	N	N	N	N	N	N	N	N	Y	N	N	N	N	N	N	N	N	N	N	N	N	N	N	N	N	N	N	N	N	N	N	N	Y	N	N	N	N	N	N	N	N
	chr3	158228797	158228797	A	G	rs9857535	N	N	N	N	N	N	N	N	N	N	N	N	N	N	N	N	N	N	N	N	N	N	N	N	N	N	N	N	N	N	N	N	N	N	N	N	N	N	N	N	N	N	N
	chr3	158231706	158231706	C	T	rs140804332	N	N	N	N	N	N	N	N	N	N	N	N	N	N	N	N	N	N	N	N	N	N	N	N	N	N	N	N	N	N	N	N	N	N	N	N	N	N	N	N	N	N	N
	chr3	158233937	158233937	C	T	rs6775834	N	N	N	N	N	N	N	N	N	N	N	N	N	N	N	N	N	N	N	N	N	N	N	N	N	N	N	N	N	N	N	N	N	N	N	N	N	N	N	N	N	N	N
	chr3	158234747	158234747	T	C	rs2363655	N	N	N	N	N	N	N	N	N	N	N	N	N	N	N	N	N	N	N	N	N	N	N	N	N	N	N	N	N	N	N	N	N	N	N	N	N	N	N	N	N	N	N
	chr3	158235416	158235416	G	A	rs6780010	N	N	N	N	N	N	N	N	N	N	N	N	N	N	N	N	N	N	N	N	N	N	N	N	N	N	N	N	N	N	N	N	N	N	N	N	N	N	N	N	N	N	N
	chr3	158236239	158236239	A	AT	chr3:158236239:I	N	N	N	N	N	N	N	N	N	N	N	Y	N	N	N	N	N	N	N	N	N	N	N	N	N	N	N	N	N	N	N	N	N	N	N	N	N	N	N	N	N	N	N
	chr3	158236244	158236244	C	T	rs12489496	N	N	N	N	N	N	N	N	N	N	N	Y	N	N	N	N	N	N	N	N	N	N	N	N	N	N	N	N	N	N	N	N	N	N	N	N	N	N	N	N	N	N	N
	chr3	158241071	158241071	G	A	rs6441206	N	N	N	N	N	N	N	N	N	N	N	Y	N	N	N	N	N	N	N	N	Y	N	N	N	N	N	Y	Y	N	N	N	N	N	N	Y	N	N	N	N	N	N	N	N
	chr3	158241453	158241453	T	C	rs7639678	N	N	N	N	N	N	N	N	N	N	N	Y	N	N	N	N	N	N	N	Y	N	N	N	N	Y	Y	Y	Y	N	N	N	N	N	N	Y	Y	N	N	N	N	N	N	N
	chr3	158241767	158241767	A	C	rs1595029	N	N	N	N	N	N	N	N	N	N	N	Y	N	N	N	N	N	N	N	Y	N	N	N	N	N	N	N	Y	N	N	N	N	N	N	Y	Y	N	N	N	N	N	N	N
	chr3	158241898	158241898	T	C	rs1595028	N	N	N	N	N	N	N	N	N	N	N	Y	N	N	N	N	N	N	N	Y	N	N	N	N	N	N	N	Y	N	N	N	N	N	N	Y	Y	N	N	N	N	N	N	N
	chr3	158244196	158244196	A	G	rs58733163	N	N	N	N	N	N	N	N	N	N	N	Y	N	N	N	Y	N	N	N	Y	N	N	N	N	Y	N	N	Y	N	N	N	N	N	N	Y	Y	N	N	N	N	Y	Y	N
	chr3	158244897	158244897	G	A	rs28375539	N	N	N	N	N	N	N	N	N	N	Y	Y	N	N	N	Y	N	N	N	Y	N	N	N	Y	Y	N	N	Y	N	N	N	N	N	N	Y	Y	N	N	N	N	N	Y	N
	chr3	158245883	158245883	A	G	rs7620927	Y	Y	Y	Y	N	N	N	N	N	N	N	Y	Y	Y	N	Y	N	N	N	Y	N	Y	N	Y	Y	Y	Y	Y	N	Y	N	N	N	Y	Y	Y	N	N	N	N	Y	Y	N
	chr12	85604092	85604092	AT	A	chr12:85604092:D	N	N	N	N	N	N	N	N	N	N	N	N	N	N	N	N	N	N	N	N	N	N	N	N	N	N	N	N	N	N	N	N	N	N	N	N	N	N	N	N	N	N	N
	chr12	85606538	85606538	G	A	rs12578957	N	N	N	N	N	N	N	N	N	N	N	N	N	N	N	N	N	N	N	N	N	N	N	N	N	N	N	N	N	N	N	N	N	N	N	N	N	N	N	N	N	N	N
	chr12	85608005	85608005	AG	A	chr12:85608005:D	N	N	N	N	N	N	N	N	N	N	N	N	N	N	N	N	N	N	N	N	N	N	N	N	N	N	N	N	N	N	N	N	N	N	N	N	N	N	N	N	N	N	N
	chr12	85608438	85608438	A	G	rs7964857	N	N	N	N	N	N	N	N	N	N	N	N	N	N	N	N	N	N	N	N	N	N	N	N	N	N	N	N	N	N	N	N	N	N	N	N	N	N	N	N	N	N	N
	chr12	85609091	85609091	T	C	rs11116749	N	N	N	N	N	N	N	N	N	N	N	N	N	N	N	N	N	N	N	N	N	N	N	N	N	N	N	N	N	N	N	N	N	N	N	N	N	N	N	N	N	N	N
	chr12	85610760	85610760	C	T	rs74111612	N	N	N	N	N	N	N	N	N	N	N	N	N	N	N	N	N	N	N	N	N	N	N	N	N	N	N	N	N	N	N	N	N	N	N	N	N	N	N	N	N	N	N
	chr12	85611550	85611550	GTCTC	G	chr12:85611550:D	N	N	N	N	N	N	N	N	N	N	N	N	N	N	N	N	N	N	N	N	N	N	N	N	N	N	N	N	N	N	N	N	N	N	N	N	N	N	N	N	N	N	N
	chr12	85611766	85611766	G	A	rs73365726	N	N	N	N	N	N	N	N	N	N	N	N	N	N	N	N	N	N	N	N	N	N	N	N	N	N	N	N	N	N	N	N	N	N	N	N	N	N	N	N	N	N	N
	chr12	85674458	85674458	C	A	rs73365758	Y	Y	Y	Y	Y	Y	Y	Y	Y	Y	N	N	Y	Y	N	Y	Y	Y	Y	Y	N	Y	N	Y	Y	Y	N	N	Y	N	Y	Y	Y	Y	Y	Y	Y	Y	N	Y	N	Y	N
	chr12	85676695	85676695	T	A	rs11116766	N	N	N	N	N	N	N	N	N	N	N	N	N	N	N	Y	Y	N	Y	Y	N	N	N	N	Y	Y	N	N	Y	N	Y	N	Y	Y	N	N	N	N	N	N	N	Y	N
	chr12	85684638	85684638	C	T	rs12319217	N	N	N	N	N	N	N	N	N	N	N	N	N	N	N	N	N	N	N	N	N	N	N	N	Y	N	N	N	N	N	N	N	N	N	N	N	N	N	N	N	N	N	N
	chr12	85684799	85684799	A	G	rs74111943	N	N	N	N	N	N	N	N	N	N	N	N	N	N	N	N	N	N	N	N	N	N	N	N	Y	N	N	N	N	N	N	N	N	N	N	N	N	N	N	N	N	N	N
	chr12	85684803	85684803	G	A	rs74111944	N	N	N	N	N	N	N	N	N	N	N	N	N	N	N	N	N	N	N	N	N	N	N	N	Y	N	N	N	N	N	N	N	N	N	N	N	N	N	N	N	N	N	N
	chr12	85686694	85686694	G	A	rs11116772	N	N	N	N	N	N	N	N	N	N	N	N	N	N	N	N	Y	N	N	N	N	N	N	N	Y	N	N	N	N	N	N	N	N	N	N	N	N	N	N	N	N	N	N
	chr12	85686762	85686762	G	A	rs11116773	N	N	N	N	N	N	N	N	N	N	N	N	N	N	N	N	N	N	N	N	N	N	N	N	Y	N	N	N	N	N	N	N	N	N	N	N	N	N	N	N	N	N	N
	chr12	85688995	85688995	T	C	rs55900450	N	N	N	N	N	N	N	N	N	N	N	N	N	N	N	N	N	N	N	N	N	N	N	N	Y	N	N	N	N	N	N	N	N	N	N	N	N	N	N	N	N	N	N
	chr12	85694487	85694487	C	T	rs13377687	N	N	N	N	N	N	N	N	N	N	N	N	N	N	N	N	N	N	N	N	N	N	N	N	Y	N	N	N	N	N	N	N	N	N	N	N	N	N	N	N	N	N	N
	chr12	85698817	85698817	G	A	rs7295242	N	N	N	N	N	N	N	N	N	N	N	N	N	N	N	N	N	N	N	N	N	N	N	N	Y	N	N	N	N	N	N	N	N	N	N	N	N	N	N	N	N	N	N
	chr12	85704639	85704639	C	T	rs7954427	N	N	N	N	N	N	N	N	N	N	N	N	N	N	N	N	Y	N	N	N	N	N	N	N	N	N	N	N	N	N	N	N	N	Y	N	N	N	N	N	Y	N	N	N
	chr12	85713649	85713649	A	G	rs73365790	N	N	N	N	N	N	N	N	N	N	N	N	N	N	N	Y	N	N	N	N	N	N	N	N	N	N	N	N	N	N	N	N	N	Y	N	N	N	N	N	Y	N	Y	N
	chr12	85715072	85715072	T	G	rs12302215	N	N	N	N	N	N	N	N	N	N	N	N	N	N	N	N	N	N	N	N	N	N	N	N	N	N	N	N	N	N	N	N	Y	N	N	N	N	N	N	N	N	N	N
	chr12	85716435	85716435	A	T	rs12302843	N	N	N	N	N	N	N	N	N	N	N	N	N	N	N	N	Y	N	N	N	N	N	N	N	N	N	N	N	N	N	N	N	Y	N	N	N	N	N	N	N	N	N	N
	chr12	85721905	85721905	C	T	rs7963433	N	N	N	N	N	N	N	N	N	N	N	N	N	N	N	N	N	N	N	N	N	N	N	N	N	N	N	N	N	N	N	N	N	N	N	N	N	N	N	N	N	N	N
	chr12	85723868	85723868	T	G	rs13377665	N	N	N	N	N	N	N	N	N	N	N	N	N	N	N	N	N	N	Y	N	N	N	N	N	N	N	N	N	N	N	N	N	N	Y	N	N	N	N	N	N	N	N	N
	chr2	215590505	215590505	TAAGAC	T	chr2:215590505:D	N	N	N	N	N	N	N	N	N	N	N	N	N	N	Y	N	N	N	N	N	N	N	N	N	N	N	N	N	N	N	N	N	N	N	N	N	N	N	N	N	N	N	N
	chr2	215599433	215599433	A	C	rs34066909	N	N	N	N	N	N	N	N	N	N	N	N	N	N	N	N	Y	N	N	N	N	N	N	N	N	N	N	N	N	N	N	N	N	N	N	N	N	N	N	N	N	N	N
	chr2	215634627	215634627	C	T	rs7557557	Y	Y	Y	Y	N	N	N	N	N	N	N	N	N	N	N	N	N	N	N	N	N	N	N	N	N	N	N	N	N	N	N	N	Y	N	N	N	N	N	N	N	N	N	N
	chr2	215634835	215634835	T	C	rs10932573	Y	Y	Y	Y	N	N	N	N	N	N	N	N	N	N	N	N	N	N	N	N	N	N	N	N	N	N	N	N	N	N	N	N	N	N	N	N	N	N	N	N	N	N	N
	chr2	215645046	215645046	C	T	rs3768708	N	N	N	N	N	N	N	N	N	N	N	N	N	N	N	N	N	N	N	N	N	N	N	N	N	N	N	N	N	N	N	N	N	N	N	N	N	N	N	N	N	N	N
	chr2	215645135	215645135	A	G	rs3768707	N	N	N	N	N	N	N	N	N	N	N	N	N	N	N	N	N	N	N	N	N	N	N	N	N	N	N	N	N	N	N	N	N	N	N	N	N	N	N	N	N	N	N
	chr2	215653887	215653887	T	C	rs7587476	N	N	N	N	N	N	N	N	N	N	N	N	N	N	N	N	N	N	N	N	N	N	N	N	N	N	N	Y	N	N	N	N	N	N	N	N	N	N	N	N	N	Y	N
	chr2	215656168	215656168	C	G	rs2121285	N	N	N	N	N	N	N	N	N	N	N	Y	N	N	N	N	N	N	N	N	N	N	N	N	N	N	N	Y	N	Y	Y	N	Y	Y	N	N	N	N	N	N	N	N	N
	chr2	215657560	215657560	C	T	rs1542173	N	N	N	N	N	N	N	N	N	N	N	N	N	N	N	N	N	N	N	N	N	N	N	N	N	N	N	Y	N	N	N	N	N	Y	Y	N	N	N	N	Y	N	Y	N
	chr2	215658847	215658847	T	C	rs2734675	N	N	N	N	N	N	N	N	N	N	N	N	N	N	N	N	N	N	N	N	N	N	N	N	N	N	N	Y	N	N	N	N	N	N	N	N	N	N	N	N	N	N	N
	chr2	215658895	215658895	A	G	rs2734674	N	N	N	N	N	N	N	N	N	N	N	N	N	N	N	N	N	N	N	N	N	N	N	N	N	N	N	Y	N	N	N	N	N	N	N	N	N	N	N	N	N	N	N
	chr2	215659309	215659309	A	ATTC	chr2:215659309:I	N	N	N	N	N	N	N	N	N	N	N	N	N	N	N	N	N	N	N	N	N	N	N	N	N	N	N	Y	N	N	N	N	N	N	N	N	N	N	N	N	N	N	N
	chr2	215671317	215671317	A	G	rs6720708	Y	Y	Y	Y	N	N	N	N	N	N	Y	Y	N	N	N	N	Y	N	N	N	N	N	N	N	Y	Y	Y	Y	Y	Y	N	Y	Y	N	Y	N	Y	Y	N	N	N	N	N
	chr2	215672461	215672461	T	TGAGGCTCA	chr2:215672461:I	Y	Y	Y	Y	N	N	N	Y	Y	Y	Y	Y	N	N	Y	Y	Y	N	Y	Y	Y	Y	Y	N	Y	Y	Y	Y	Y	Y	Y	Y	Y	Y	Y	Y	Y	Y	Y	Y	N	Y	N
	chr2	215672546	215672546	G	T	rs6435862	Y	Y	Y	Y	Y	Y	N	Y	Y	Y	Y	Y	N	N	Y	Y	Y	N	Y	Y	Y	Y	Y	N	Y	Y	Y	Y	Y	Y	Y	Y	Y	Y	Y	Y	Y	Y	Y	Y	N	Y	N
	chr2	215673218	215673218	G	GA	chr2:215673218:I	N	N	N	N	N	Y	Y	N	N	N	Y	Y	Y	Y	Y	Y	Y	Y	Y	Y	Y	Y	Y	N	Y	Y	Y	Y	Y	Y	Y	Y	Y	Y	Y	Y	Y	Y	Y	Y	N	Y	N
	chr2	215673440	215673440	T	C	rs6715570	N	N	N	N	Y	N	Y	Y	Y	Y	Y	Y	Y	Y	Y	Y	Y	Y	Y	Y	Y	Y	Y	Y	Y	Y	Y	Y	Y	Y	Y	Y	Y	Y	Y	Y	Y	Y	Y	Y	N	Y	N
	chr2	215673739	215673739	T	G	rs17489231	N	N	N	N	N	N	Y	Y	Y	Y	Y	Y	Y	Y	Y	Y	Y	Y	Y	Y	Y	Y	Y	Y	Y	Y	Y	Y	Y	Y	Y	Y	Y	Y	Y	Y	Y	Y	Y	Y	N	Y	Y
	chr2	215673937	215673937	C	T	rs13021937	N	N	N	N	N	N	Y	Y	Y	Y	Y	Y	Y	Y	Y	Y	Y	Y	Y	Y	Y	Y	Y	Y	Y	Y	Y	Y	Y	Y	Y	Y	Y	Y	Y	Y	Y	Y	Y	Y	N	Y	Y
	chr2	215674090	215674090	T	G	rs35933323	N	N	N	N	Y	Y	Y	Y	Y	Y	Y	Y	Y	Y	Y	Y	Y	Y	Y	Y	Y	Y	Y	Y	Y	Y	Y	Y	Y	Y	Y	Y	Y	Y	Y	Y	Y	Y	Y	Y	Y	Y	Y
	chr2	215674323	215674323	C	G	rs1129804	N	N	N	N	Y	N	Y	Y	Y	Y	Y	Y	Y	Y	Y	Y	Y	Y	Y	Y	Y	Y	Y	Y	Y	Y	Y	Y	Y	Y	Y	Y	Y	Y	Y	Y	Y	Y	Y	Y	Y	Y	Y
	chr2	215674341	215674341	A	G	rs17489363	N	N	N	N	Y	N	Y	Y	Y	Y	Y	Y	Y	Y	Y	Y	Y	Y	Y	Y	Y	Y	Y	Y	Y	Y	Y	Y	Y	Y	Y	Y	Y	Y	Y	Y	Y	Y	Y	Y	Y	Y	Y
	chr2	215787725	215787725	G	A	rs34206771	N	N	N	N	N	N	N	N	N	N	N	N	N	N	N	N	N	N	N	N	N	N	N	N	N	N	N	N	N	N	N	N	N	N	N	N	N	N	N	N	N	N	N
	chr2	215833415	215833415	A	G	rs4673925	N	N	N	N	N	N	N	N	N	N	N	N	N	N	N	N	N	N	N	N	N	N	N	N	N	N	N	N	N	N	N	N	N	N	N	N	N	N	N	N	N	N	N
	chr2	215833622	215833622	G	T	rs6756540	N	N	N	N	N	N	N	N	N	N	N	N	N	N	N	N	N	N	N	N	N	N	N	N	N	N	N	N	N	N	N	N	N	N	N	N	N	N	N	N	N	N	N
	chr2	215834466	215834466	A	G	rs1464678	N	N	N	N	N	N	N	N	N	N	N	N	N	N	N	N	N	N	N	N	N	N	N	N	N	N	N	N	N	N	N	N	N	N	N	N	N	N	N	N	N	N	N
	chr2	215834676	215834676	A	G	rs3795857	N	N	N	N	N	N	N	N	N	N	N	N	N	N	N	N	N	N	N	N	N	N	N	N	N	N	N	N	N	N	N	N	N	N	N	N	N	N	N	N	N	N	N
	chr2	215840829	215840829	A	G	rs7594021	N	N	N	N	N	N	N	N	N	N	N	N	N	N	N	N	N	N	N	N	N	N	N	N	N	N	N	N	N	N	N	N	N	N	N	N	N	N	N	N	N	N	N
	chr14	79029133	79029133	T	C	rs77113171	N	N	N	N	N	N	N	N	N	N	N	N	N	N	N	N	N	N	N	N	N	N	N	N	N	N	N	N	N	N	N	N	N	N	N	N	N	N	N	N	N	N	N
	chr14	79029834	79029834	T	C	rs7140701	N	N	N	N	N	N	N	N	N	N	N	Y	N	N	N	N	N	N	N	N	N	N	N	N	N	N	N	N	N	N	N	N	N	N	N	N	N	N	N	N	N	N	N
	chr14	79034177	79034177	A	C	rs7157915	N	N	N	N	N	N	N	N	N	N	N	N	N	N	N	N	N	N	N	N	N	N	N	N	N	N	N	N	N	N	N	N	N	N	N	N	N	N	N	N	N	N	N
	chr14	79038055	79038055	C	T	rs2193671	N	N	N	N	N	N	N	N	N	N	N	N	N	N	N	N	N	N	N	N	N	N	N	N	N	N	N	N	N	N	N	N	N	N	N	N	N	N	N	N	N	N	N
	chr14	79039325	79039325	C	T	rs4643247	N	N	N	N	N	N	N	N	N	N	N	N	N	N	N	N	N	N	N	N	N	N	N	N	N	N	N	N	N	N	N	N	N	N	N	N	N	N	N	N	N	N	N
	chr14	79040333	79040333	A	G	rs7140855	N	N	N	N	N	N	N	N	N	N	N	N	N	N	N	N	N	N	N	N	N	N	N	N	N	N	N	N	N	N	N	N	N	N	N	N	N	N	N	N	N	N	N
	chr14	79042545	79042545	T	C	rs60875059	N	N	N	N	N	N	N	N	N	N	N	N	N	N	N	Y	N	N	Y	N	N	N	N	N	N	N	N	N	N	Y	N	N	N	Y	N	N	N	N	N	N	N	N	N
	chr14	79043029	79043029	G	A	rs7159049	N	N	N	N	N	N	N	N	N	N	N	N	N	N	N	Y	N	N	Y	N	N	N	N	N	N	N	N	N	N	Y	N	N	N	Y	N	N	N	N	N	N	N	N	N
	chr14	79045929	79045929	G	A	rs17107882	N	N	N	N	N	N	N	N	N	N	N	N	N	N	N	N	N	N	N	N	N	N	N	N	N	N	N	N	N	N	N	N	N	N	N	N	N	N	N	N	N	N	N
	chr14	79047828	79047828	C	T	rs74594852	N	N	N	N	N	N	N	N	N	N	N	N	N	N	N	N	N	N	N	N	N	N	N	N	N	N	N	N	N	N	N	N	N	N	N	N	N	N	N	N	N	N	N
	chr14	79048951	79048951	T	C	rs79756713	N	N	N	N	N	N	N	N	N	N	N	N	N	N	N	N	N	N	N	N	N	N	N	N	N	N	N	N	N	N	N	N	N	N	N	N	N	N	N	N	N	N	N
	chr14	79049471	79049471	G	A	rs12590068	N	N	N	N	N	N	N	N	N	N	N	N	N	N	N	N	N	N	N	N	N	N	N	N	N	N	N	N	N	N	N	N	N	N	N	N	N	N	N	N	N	N	N
	chr14	79054219	79054219	T	C	rs76572173	N	N	N	N	N	N	N	N	N	N	N	N	N	N	N	N	N	N	N	N	N	N	N	N	N	N	N	N	N	N	N	N	N	N	N	N	N	N	N	N	N	N	N
	chr14	79059667	79059667	G	A	rs78024977	N	N	N	N	N	N	N	N	N	N	N	N	N	N	N	N	N	N	N	N	N	N	N	N	N	N	N	N	N	N	N	N	N	N	N	N	N	N	N	N	N	N	N
[truncated: 7 more columns]

## Sheet: Table S7
	Gene	project ID	sample type	band	number of variants
	BARD1	Gtex.V6p.egenes_FDR005	Adipose_Subcutaneous|Healthy	2:q35	10
	BARD1	MuTHER	Adipose_Subcutaneous|Healthy	2:q35	10
	BARD1	Gtex.V6p.egenes_FDR005	Adrenal_Gland|Healthy	2:q35	10
	BARD1	Gtex.V6p.egenes_FDR005	Artery_Aorta|Healthy	2:q35	5
	BARD1	Gtex.V6p.egenes_FDR005	Artery_Coronary|Healthy	2:q35	5
	BARD1	Gtex.V6p.egenes_FDR005	Artery_Tibial|Healthy	2:q35	10
	BARD1	RamasamyEtAl2014	Brain_AverageAllTissue|Healthy	2:q35	6
	BARD1	RamasamyEtAl2014	Brain_Temporal_Cortex|Healthy	2:q35	6
	BARD1	RamasamyEtAl2014	Brain_White_Matter|Healthy	2:q35	6
	BARD1	Gtex.V6p.egenes_FDR005	Breast_Mammary_Tissue|Healthy	2:q35	8
	BARD1	Gtex.V6p.egenes_FDR005	Colon_Sigmoid|Healthy	2:q35	10
	BARD1	Gtex.V6p.egenes_FDR005	Esophagus_Mucosa|Healthy	2:q35	10
	BARD1	Gtex.V6p.egenes_FDR005	Esophagus_Muscularis|Healthy	2:q35	1
	BARD1	Gtex.V6p.egenes_FDR005	Heart_Atrial_Appendage|Healthy	2:q35	10
	BARD1	PalaEtAl2017	Leukocytes|Healthy	2:q35	10
	BARD1	SchadtEtAl2008	Liver|NA	2:q35	10
	BARD1	Gtex.V6p.egenes_FDR005	Lung|Healthy	2:q35	10
	BARD1	Gtex.V6p.egenes_FDR005	Nerve_Tibial|Healthy	2:q35	10
	BARD1	Gtex.V6p.egenes_FDR005	Pancreas|Healthy	2:q35	10
	BARD1	Gtex.V6p.egenes_FDR005	Pituitary|Healthy	2:q35	10
	BARD1	Gtex.V6p.egenes_FDR005	Prostate|Healthy	2:q35	8
	BARD1	Gtex.V6p.egenes_FDR005	Skin_Sun_Exposed_Lower_leg|Healthy	2:q35	2
	BARD1	Gtex.V6p.egenes_FDR005	Small_Intestine_Terminal_Ileum|Healthy	2:q35	8
	BARD1	Gtex.V6p.egenes_FDR005	Thyroid|Healthy	2:q35	10
	BARD1	BIOSQTL___ZhernakovaEtAl2017	Whole_Blood|Healthy	2:q35	10
	BARD1	BattleEtAl2013	Whole_Blood|Healthy_Depression	2:q35	6
	BARD1	BloodQTLSbrowser___WestraEtAl2013	Whole_Blood|NA	2:q35	10
	MFSD1	Gtex.V6p.egenes_FDR005	Testis|Healthy	3:q25.32	47
	RARRES1	RamasamyEtAl2014	Brain_AverageAllTissue|Healthy	3:q25.32	2
	RARRES1	Gtex.V6p.egenes_FDR005	Colon_Transverse|Healthy	3:q25.32	31
	RARRES1	PritchardDB___ZellerEtAl2010	Monocytes|Healthy	3:q25.32	29
	RARRES1	FairfaxEtAl2014	Monocytes|Healthy|Lps2Hrs	3:q25.32	47
	RARRES1	Gtex.V6p.egenes_FDR005	Nerve_Tibial|Healthy	3:q25.32	21
	RARRES1	Gtex.V6p.egenes_FDR005	Skin_Not_Sun_Exposed_Suprapubic|Healthy	3:q25.32	31
	RARRES1	Gtex.V6p.egenes_FDR005	Skin_Sun_Exposed_Lower_leg|Healthy	3:q25.32	31
	RARRES1	MuTHER	Skin|Healthy	3:q25.32	31
	RP11-379F4.4	Gtex.V6p.egenes_FDR005	Adipose_Visceral_Omentum|Healthy	3:q25.32	46
	RP11-379F4.4	Gtex.V6p.egenes_FDR005	Adrenal_Gland|Healthy	3:q25.32	31
	RP11-379F4.4	Gtex.V6p.egenes_FDR005	Artery_Aorta|Healthy	3:q25.32	46
	RP11-379F4.4	Gtex.V6p.egenes_FDR005	Artery_Coronary|Healthy	3:q25.32	31
	RP11-379F4.4	Gtex.V6p.egenes_FDR005	Artery_Tibial|Healthy	3:q25.32	46
	RP11-379F4.4	Gtex.V6p.egenes_FDR005	Brain_Caudate_basal_ganglia|Healthy	3:q25.32	31
	RP11-379F4.4	Gtex.V6p.egenes_FDR005	Brain_Hippocampus|Healthy	3:q25.32	29
	RP11-379F4.4	Gtex.V6p.egenes_FDR005	Brain_Nucleus_accumbens_basal_ganglia|Healthy	3:q25.32	47
	RP11-379F4.4	Gtex.V6p.egenes_FDR005	Brain_Putamen_basal_ganglia|Healthy	3:q25.32	29
	RP11-379F4.4	Gtex.V6p.egenes_FDR005	Breast_Mammary_Tissue|Healthy	3:q25.32	31
	RP11-379F4.4	Gtex.V6p.egenes_FDR005	Cells_EBV-transformed_lymphocytes|Healthy	3:q25.32	46
	RP11-379F4.4	Gtex.V6p.egenes_FDR005	Cells_Transformed_fibroblasts|Healthy	3:q25.32	31
	RP11-379F4.4	Gtex.V6p.egenes_FDR005	Colon_Sigmoid|Healthy	3:q25.32	21
	RP11-379F4.4	Gtex.V6p.egenes_FDR005	Colon_Transverse|Healthy	3:q25.32	29
	RP11-379F4.4	Gtex.V6p.egenes_FDR005	Esophagus_Gastroesophageal_Junction|Healthy	3:q25.32	31
	RP11-379F4.4	Gtex.V6p.egenes_FDR005	Esophagus_Mucosa|Healthy	3:q25.32	29
	RP11-379F4.4	Gtex.V6p.egenes_FDR005	Esophagus_Muscularis|Healthy	3:q25.32	29
	RP11-379F4.4	Gtex.V6p.egenes_FDR005	Heart_Atrial_Appendage|Healthy	3:q25.32	29
	RP11-379F4.4	Gtex.V6p.egenes_FDR005	Heart_Left_Ventricle|Healthy	3:q25.32	46
	RP11-379F4.4	Gtex.V6p.egenes_FDR005	Lung|Healthy	3:q25.32	29
	RP11-379F4.4	Gtex.V6p.egenes_FDR005	Muscle_Skeletal|Healthy	3:q25.32	31
	RP11-379F4.4	Gtex.V6p.egenes_FDR005	Nerve_Tibial|Healthy	3:q25.32	46
	RP11-379F4.4	Gtex.V6p.egenes_FDR005	Pituitary|Healthy	3:q25.32	31
	RP11-379F4.4	Gtex.V6p.egenes_FDR005	Skin_Not_Sun_Exposed_Suprapubic|Healthy	3:q25.32	29
	RP11-379F4.4	Gtex.V6p.egenes_FDR005	Skin_Sun_Exposed_Lower_leg|Healthy	3:q25.32	29
	RP11-379F4.4	Gtex.V6p.egenes_FDR005	Stomach|Healthy	3:q25.32	29
	RP11-379F4.4	Gtex.V6p.egenes_FDR005	Testis|Healthy	3:q25.32	29
	RP11-379F4.4	Gtex.V6p.egenes_FDR005	Thyroid|Healthy	3:q25.32	46
	RP11-379F4.4	BIOSQTL___ZhernakovaEtAl2017	Whole_Blood|Healthy	3:q25.32	29
	RP11-538P18.2	GEUVADIS	LCLs|Healthy	3:q25.32	11
	RP11-538P18.2	BIOSQTL___ZhernakovaEtAl2017	Whole_Blood|Healthy	3:q25.32	12
	RSRC1	Gtex.V6p.egenes_FDR005	Adipose_Subcutaneous|Healthy	3:q25.32	1
	RSRC1	Gtex.V6p.egenes_FDR005	Adipose_Visceral_Omentum|Healthy	3:q25.32	2
	RSRC1	Gtex.V6p.egenes_FDR005	Artery_Tibial|Healthy	3:q25.32	1
	RSRC1	Gtex.V6p.egenes_FDR005	Breast_Mammary_Tissue|Healthy	3:q25.32	1
	RSRC1	MurphyEtAl2010	CD4+_T-Cells|Ashtma	3:q25.32	1
	RSRC1	PalaEtAl2017	Leukocytes|Healthy	3:q25.32	1
	RSRC1	PritchardDB___ZellerEtAl2010	Monocytes|Healthy	3:q25.32	2
	RSRC1	Gtex.V6p.egenes_FDR005	Muscle_Skeletal|Healthy	3:q25.32	2
	RSRC1	Gtex.V6p.egenes_FDR005	Nerve_Tibial|Healthy	3:q25.32	1
	RSRC1	GrundbergEtAl2009	Osteoblast|Healthy	3:q25.32	2
	RSRC1	Gtex.V6p.egenes_FDR005	Pancreas|Healthy	3:q25.32	1
	RSRC1	Gtex.V6p.egenes_FDR005	Skin_Sun_Exposed_Lower_leg|Healthy	3:q25.32	1
	RSRC1	Gtex.V6p.egenes_FDR005	Stomach|Healthy	3:q25.32	90
	RSRC1	PritchardDB___DimasEtAl2009	T-Cells|Healthy	3:q25.32	11
	RSRC1	Gtex.V6p.egenes_FDR005	Thyroid|Healthy	3:q25.32	53
	RSRC1	BIOSQTL___ZhernakovaEtAl2017	Whole_Blood|Healthy	3:q25.32	12
	RSRC1	BattleEtAl2013	Whole_Blood|Healthy_Depression	3:q25.32	1
	RSRC1	FehrmannEtAl2011	Whole_Blood|Healthy_UC_IBD_CeliacDisease_COPD_ALS	3:q25.32	2
	SHOX2	Gtex.V6p.egenes_FDR005	Esophagus_Muscularis|Healthy	3:q25.32	2
	HS.276795	FairfaxEtAl2014	Monocytes|Healthy|Lps24Hrs	4:p16.2	4
	MSX1	Gtex.V6p.egenes_FDR005	Muscle_Skeletal|Healthy	4:p16.2	1
